# Supplementary material for: Reduction of flavonoid content in honeysuckle via Erysiphe lonicerae-mediated inhibition of three essential genes in flavonoid biosynthesis pathways
Source: Front Plant Sci. 2024 Apr 16;15:1381368. doi: 10.3389/fpls.2024.1381368 (PMC11059088; doi:10.3389/fpls.2024.1381368)
Supplement: Supplementary Table 1 — Comprehensive profile of secondary metabolites and metabolome analysis. This table provides detailed information on all secondary metabolites identified in this experiment. [file Table_1.xlsx]

## Sheet: Uninfection_vs_Infection
ID	adduct	Name	VIP	Fold change	p-value	m/z	rt(min)	KEGG	Superclass	Class	Subclass	Formula
POS_4315	[M+H]+	4-Hydroxy-6-methyl-2-pyrone	2.63491	0.565188	8.72104e-09	127.039	3.67		Organoheterocyclic compounds	Pyrans	Pyranones and derivatives	C6H6O3
POS_10189	[M-H2O+H]+	5-(6-Methyl-6-hydroxyoctyl)furan-2(5H)-one	1.24038	0.35201	1.11196e-07	209.153	8.79		Organoheterocyclic compounds	Dihydrofurans	Furanones	C13H22O3
POS_14025	[M-3H2O+H]+	8-Hydroxy-9,10-epoxystearic acid	1.67975	0.380847	2.09797e-07	261.22	8.79		Lipids and lipid-like molecules	Fatty Acyls	Lineolic acids and derivatives	C18H34O4
POS_23997	[M+Na]+	3-(2-Glucosyloxy-4-methoxyphenyl)propanoic acid	1.14122	0.382348	2.13282e-07	381.114	3.671		Organic oxygen compounds	Organooxygen compounds	Carbohydrates and carbohydrate conjugates	C16H22O9
POS_16268	[M+H]+	Estriol	1.17328	0.334474	4.45782e-07	289.179	6.261	C05141	Lipids and lipid-like molecules	Steroids and steroid derivatives	Estrane steroids	C18H24O3
POS_36279	[M+H]+	5,7-dihydroxy-6,8-dimethyl-2-pentacosylchromen-4-one	1.21437	0.224687	1.86087e-06	557.454	11.639					C36H60O4
POS_16422	[M+H]+	h_92_Oxabolone	1.89424	0.284193	2.99631e-06	291.195	6.276		Lipids and lipid-like molecules	Steroids and steroid derivatives	Estrane steroids	C18H26O3
POS_21527	[M+H]+	Vinpocetine	1.78006	0.373636	3.15667e-06	351.213	6.115		Alkaloids and derivatives	Eburnan-type alkaloids		C22H26N2O2
POS_26098	[M+H]+	Methyl 4-[(3R,5R,10S,12S,13R)-3,12-dihydroxy-10,13-dimethyl-2,3,4,5,6,7,8,9,11,12,14,15,16,17-tetradecahydro-1H-cyclopenta[a]phenanthren-17-yl]pentanoate	1.31486	0.582178	6.22094e-06	407.315	11.411		Lipids and lipid-like molecules	Steroids and steroid derivatives	Bile acids, alcohols and derivatives	C25H42O4
POS_45354	[M+H]+	PC 34:4|PC 16:1_18:3	1.57357	3.04316	7.17785e-06	754.537	11.812					C42H76NO8P
POS_21578	[M+H]+	5-(5-Methoxycarbonyl-5,8a-dimethyl-2-methylidene-3,4,4a,6,7,8-hexahydro-1H-naphthalen-1-yl)-3-methylpentanoic acid	1.72511	0.528198	7.72299e-06	351.252	9.072		Lipids and lipid-like molecules	Prenol lipids	Diterpenoids	C21H34O4
POS_7230	[M+H]+	(S)-Suspensaside	1.79455	1.77578	1.0168e-05	167.07	4.091		Organic oxygen compounds	Organooxygen compounds	Carbonyl compounds	C9H10O3
POS_18704	[M+Na]+	(5R)-5-Hydroxy-1-(4-hydroxy-3-methoxyphenyl)decan-3-one	1.2007	0.343909	1.5583e-05	317.172	7.459		Benzenoids	Phenols	Methoxyphenols	C17H26O4
POS_45439	[M+H]+	PC 34:3|PC 16:0_18:3	2.48415	3.40892	4.23308e-05	756.552	11.926					C42H78NO8P
POS_11483	[M+H]+	Sarracenin	1.21076	1.80861	4.42441e-05	227.091	3.582					C11H14O5
POS_34209	[M+H]+	1-Stearoyl-sn-glycero-3-phosphocholine	2.81988	1.55863	6.92813e-05	524.371	11.237	C04230	Lipids and lipid-like molecules	Glycerophospholipids	Glycerophosphocholines	C26H54NO7P
POS_17653	[M+H]+	13-Hydroxy-7,14-labdadien-6-one	1.01294	4.31578	7.57526e-05	305.247	10.117		Lipids and lipid-like molecules	Prenol lipids	Diterpenoids	C20H32O2
POS_18824	[M+H]+	Phytosphingosine	2.26576	3.99969	7.60677e-05	318.3	10.161	C12144	Organic nitrogen compounds	Organonitrogen compounds	Amines	C18H39NO3
POS_3811	[M-H2O+H]+	2-Amino-1-phenylethanol	1.16584	1.78842	9.20144e-05	120.081	1.486	C02735	Organic nitrogen compounds	Organonitrogen compounds	Amines	C8H11NO
POS_46383	[M+H]+	PC 36:2|PC 18:1_18:1	1.37267	4.35036	9.82197e-05	786.6	13.49					C44H84NO8P
POS_18545	[M+H]+	Pergolide	1.62399	0.678376	9.9716e-05	315.192	8.192	C07425	Organoheterocyclic compounds	Quinolines and derivatives	Indoloquinolines	C19H26N2S
POS_33798	[M+H]+	(2-Hydroxy-3-octadeca-9,12,15-trienoyloxypropyl) 2-(trimethylazaniumyl)ethyl phosphate	3.1141	2.19969	0.000137182	518.323	9.845		Lipids and lipid-like molecules	Glycerophospholipids	Glycerophosphocholines	C26H48NO7P
POS_20184	[M+H]+	Strychnine sulfate	1.05224	0.531841	0.00016707	335.182	6.415					C21H22N2O2.1/2H2SO4
POS_24625	[M+H]+	Hexose + C11H12O4	1.46789	2.18095	0.000184509	389.143	4.22		Lipids and lipid-like molecules	Prenol lipids	Terpene glycosides	C17H24O10
POS_3878	[M+H]+	Phenylacetaldehyde	2.01094	2.45589	0.000278988	121.065	4.218	C00601	Benzenoids	Benzene and substituted derivatives	Phenylacetaldehydes	C8H8O
POS_38125	[M+H-H2O]+	3-{12-hydroxy-12-[5'-(1-hydroxydodecyl)-[2,2'-bioxolan]-5-yl]dodecyl}-5-methyl-5H-furan-2-one	1.58664	1.77906	0.000282412	589.481	12.273					C37H66O6
POS_27786	[M+H]+	All-rac-3,4-Dehydro-alpha-tocopherol	4.23825	0.681128	0.000427674	429.372	12.185					C29H48O2
POS_17223	[M+H]+	Palmitoylethanolamide	1.04421	0.551209	0.000456769	300.289	10.827	C15572	Organic acids and derivatives	Carboximidic acids and derivatives	Carboximidic acids	C18H37NO2
POS_5895	[M+H]+	p-Coumaraldehyde	2.18498	2.26882	0.000573399	149.059	4.217	C05608	Phenylpropanoids and polyketides	Cinnamaldehydes		C9H8O2
POS_18376	[M-H2O+H]+	2,4-Dihydroxyheptadecyl acetate	2.74474	0.793935	0.000877731	313.273	11.05		Lipids and lipid-like molecules	Fatty Acyls	Fatty alcohols	C19H38O4
POS_38343	[M+H]+	Pheophorbide A	3.68514	0.766281	0.00101967	593.273	10.872		Organoheterocyclic compounds	Tetrapyrroles and derivatives	Chlorins	C35H36N4O5
POS_19323	[M+H]+	Linoleoyl ethanolamide	1.01968	0.66648	0.00111898	324.289	10.562		Organic nitrogen compounds	Organonitrogen compounds	Amines	C20H37NO2
POS_7053	[M+H-H2O]+	Homovanillic acid	1.179	1.3449	0.00147793	165.054	4.983	C05582	Benzenoids	Phenols	Methoxyphenols	C9H10O4
POS_34090	[M+H]+	1-(9Z-Octadecenoyl)-sn-glycero-3-phosphocholine	3.71423	0.6307	0.00265555	522.356	10.811	C04230	Lipids and lipid-like molecules	Glycerophospholipids	Glycerophosphocholines	C26H52NO7P
POS_28724	[M+Na]+	Methyl (1R,4aS,8S,8aS)-3-methoxy-1-methyl-8-[(2S,3R,4S,5S,6R)-3,4,5-trihydroxy-6-(hydroxymethyl)oxan-2-yl]oxy-1,3,4,4a,8,8a-hexahydropyrano[3,4-c]pyran-5-carboxylate	2.06878	2.31021	0.0027497	443.152	3.958		Organic oxygen compounds	Organooxygen compounds	Carbohydrates and carbohydrate conjugates	C18H28O11
POS_19651	[M+H]+	3-Hydroxy-3',4',5'-trimethoxyflavone	6.58579	1.72741	0.00304658	329.101	8.019		Phenylpropanoids and polyketides	Flavonoids	Flavones	C18H16O6
POS_44463	[M+H]+	PC 32:3|PC 14:0_18:3	1.31554	4.19884	0.00346085	728.521	12.333					C40H74NO8P
POS_10492	[M+H]+	2,3-Dihydroxy-1-(4-hydroxy-3-methoxyphenyl)-1-propanone	4.88908	3.56391	0.00404477	213.075	1.854		Organic oxygen compounds	Organooxygen compounds	Carbonyl compounds	C10H12O5
POS_2621	[M]+	Choline	2.55153	0.732971	0.0074955	104.107	0.604	C00114	Organic nitrogen compounds	Organonitrogen compounds	Quaternary ammonium salts	[C5H14NO]+
POS_26731	[M+Na]+	(1S,2R,4aR,8aR)-1-Acetoxy-7-isopropylidene-1,4a-dimethyl-6-oxodecahydro-2-naphthalenyl 2,3-dimethyl-2-oxiranecarboxylate	1.01287	0.834636	0.00910759	415.211	7.915		Lipids and lipid-like molecules	Prenol lipids	Sesquiterpenoids	C22H32O6
POS_21376	[M+H]+	8-[5-(Acetyloxy)-3-methylpentyl]octahydro-4,4,8a-trimethyl-7-methylene-2(1H)-naphthalenone	1.0552	0.458132	0.0293447	349.273	10.297		Lipids and lipid-like molecules	Prenol lipids	Diterpenoids	C22H36O3
POS_18634	[M+H]+	2-Aminooctadec-8-ene-1,3,4-triol	1.25628	1.25918	0.0312446	316.284	9.805		Organic nitrogen compounds	Organonitrogen compounds	Amines	C18H37NO3
POS_32296	[M+H]+	1-Palmitoylphosphatidylcholine	2.95273	1.19347	0.0371163	496.338	10.689		Lipids and lipid-like molecules	Glycerophospholipids	Glycerophosphocholines	C24H50NO7P
POS_40418	[M+NH4]+	DG 36:6|DG 18:3_18:3	1.72466	1.57058	0.040821	630.507	12.568					C39H64O5
POS_43308	[M+H]+	HexCer 34:3;2O|HexCer 18:2;2O/16:1	1.66937	1.23932	0.0472986	696.541	12.271					C40H73NO8
POS_7878	[M+H]+	Hymecromone	1.56793	1.53333	0.0571914	177.054	1.881	C03081	Phenylpropanoids and polyketides	Coumarins and derivatives	Hydroxycoumarins	C10H8O3
POS_32294	[M+H]+	1-Hexadecanoyl-sn-glycero-3-phosphocholine	1.88043	0.841688	0.0748587	496.338	10.53	C04230	Lipids and lipid-like molecules	Glycerophospholipids	Glycerophosphocholines	C24H50NO7P
POS_39422	[M+H]+	(S)-7-(((2-O-6-Deoxy-alpha-L-mannopyranosyl)-beta-D-glucopyranosyl)oxy)-2,3-dihydro-5-hydroxy-2-(3-hydroxy-4-methoxyphenyl)-4H-1-benzopyran-4-one	1.02807	0.825786	0.091117	611.465	11.756		Phenylpropanoids and polyketides	Flavonoids	Flavonoid glycosides	C28H34O15
POS_6228	[M-2H2O+H]+	10-Hydroxydecanoic acid	0.110485	1.12152	0.0746029	153.127	6.548	C02774	Organic acids and derivatives	Hydroxy acids and derivatives	Medium-chain hydroxy acids and derivatives	C10H20O3
POS_20400	[M+H-H2O]+	12,19,20-Trihydroxy-14-methylenegeranylnerol	0.99983	1.18834	0.0488446	337.273	10.79					C21H38O4
POS_16955	[M+H]+	1,2-Didehydrotanshinone IIA	0.632623	30.6614	3.68737e-05	297.148	8.956		Lipids and lipid-like molecules	Prenol lipids	Diterpenoids	C19H20O3
POS_44678	[M+H]+	1,2-Dipalmitoylphosphatidylcholine	0.770708	7.86056	0.043944	734.567	13.302		Lipids and lipid-like molecules	Glycerophospholipids	Glycerophosphocholines	C40H80NO8P
POS_8257	[M-2H2O+H]+	12-Hydroxydodecanoic acid	0.303729	0.571953	6.47843e-07	181.158	9.092	C08317	Organic acids and derivatives	Hydroxy acids and derivatives	Medium-chain hydroxy acids and derivatives	C12H24O3
POS_21202	[M+Na]+	13-Labdene-2,8,15-triol (ent-2a,8a,13E)-form)	0.802321	0.447381	0.00019241	347.256	9.555		Lipids and lipid-like molecules	Prenol lipids	Diterpenoids	C20H36O3
POS_3300	[M+H]+	1,4-Cyclohexanedione	0.173921	0.647574	0.000290191	113.06	6.654		Organic oxygen compounds	Organooxygen compounds	Carbonyl compounds	C6H8O2
POS_15423	[M+H]+	15,16-Dihydrotanshinone I	0.304676	1.33074	0.00310806	279.101	5.36		Lipids and lipid-like molecules	Prenol lipids	Diterpenoids	C18H14O3
POS_21752	[M+Na]+	(15Z)-9,12,13-Trihydroxy-15-octadecenoic acid	0.620327	0.549792	6.75975e-05	353.229	7.409		Lipids and lipid-like molecules	Fatty Acyls	Fatty acids and conjugates	C18H34O5
POS_34516	[M+H]+	16-hydroxy-2,2,4a,6a,6b,11,11,14b-octamethyl-4H,4bH,5H,6H,7H,8H,9H,10H,12H,12aH,14H,14aH,15H,16H,16aH-piceno[3,4-d][1,3]dioxine-8a-carboxylic acid	0.347833	1.47767	0.000973446	529.387	10.935					C33H52O5
POS_28306	[M-3H2O+H]+	16-Hydroxy-4,4,8,10,14-pentamethyl-17-(4,5,6-trihydroxy-6-methylheptan-2-yl)-1,2,5,6,7,9,11,12,15,16-decahydrocyclopenta[a]phenanthren-3-one	0.906925	3539.77	0.0101299	437.34	7.427		Lipids and lipid-like molecules	Prenol lipids	Triterpenoids	C30H50O5
POS_2445	[M+H]+	1-Azaniumylcyclopropane-1-carboxylate	0.0105172	1.04155	0.684405	102.055	0.541		Organic acids and derivatives	Carboxylic acids and derivatives	Amino acids, peptides, and analogues	C4H7NO2
POS_33266	[M+H]+	1-Heptadecanoyl-sn-glycero-3-phosphocholine	0.716047	2.3419	0.000629333	510.355	10.979	C04230	Lipids and lipid-like molecules	Glycerophospholipids	Glycerophosphocholines	C25H52NO7P
POS_29495	[M+H]+	1-Hexadecanoyl-sn-glycero-3-phosphoethanolamine	0.693465	1.67834	0.000244609	454.293	10.699		Lipids and lipid-like molecules	Glycerophospholipids	Glycerophosphoethanolamines	C21H44NO7P
POS_2294	[M+H]+	1-Methyl-2-pyrrolidinone	0.339397	0.361419	0.00277386	100.076	14.317		Organoheterocyclic compounds	Pyrrolidines	N-alkylpyrrolidines	C5H9NO
POS_5541	[M+H]+	1-Naphthylamine	0.325993	2.66574	1.05587e-08	144.081	2.206		Benzenoids	Naphthalenes		C10H9N
POS_9473	[M+H]+	1-Octylpyrrolidin-2-one	0.385722	0.749454	0.218466	198.185	10.658		Organoheterocyclic compounds	Pyrrolidines	N-alkylpyrrolidines	C12H23NO
POS_31373	[M+H]+	1-Pentadecanoyl-sn-glycero-3-phosphocholine	0.433117	1.47994	0.0184347	482.324	10.35	C04230	Lipids and lipid-like molecules	Glycerophospholipids	Glycerophosphocholines	C23H48NO7P
POS_31667	[M+Na]+	(1R,2S,4R,5R)-5-Hydroxy-1,7,7-trimethylbicyclo[2.2.1]hept-2-yl 6-O-[(2R,3R,4R)-tetrahydro-3,4-dihydroxy-4-(hydroxymethyl)-2-furanyl]-beta-D-glucopyranoside	0.137427	1.07946	0.384041	487.215	5.778		Lipids and lipid-like molecules	Prenol lipids	Terpene glycosides	C21H36O11
POS_30078	[M+H]+	(1R,4S,7S,8S,9R,12E,20R,21R,22S,23S)-7,8,21,22,23-Pentahydroxy-12,16-dimethyl-3,5,10,19,24-pentaoxatricyclo[18.3.1.04,9]tetracos-12-en-11-one	0.378356	0.95908	0.465448	463.216	4.89		Organic oxygen compounds	Organooxygen compounds	Carbohydrates and carbohydrate conjugates	C21H34O11
POS_27567	[M+Na]+	(1S)-1alpha-(beta-D-Glucopyranosyloxy)-1,4aalpha,5,6,7,7aalpha-hexahydrocyclopenta[c]pyran-4,7alpha-dicarboxylic acid 4-methyl ester	0.450082	1.52961	0.0012219	427.119	3.104		Lipids and lipid-like molecules	Prenol lipids	Terpene glycosides	C17H24O11
POS_28788	[M+H]+	22-Hydroxy-6-hopanone	0.126501	1.07171	0.248013	443.387	11.805		Lipids and lipid-like molecules	Prenol lipids	Hopanoids	C30H50O2
POS_34753	[M+Na]+	2-[(2R,4As,8S,8aS)-8-[2-[(4aS,7R,8aR)-7-(1-carboxyethenyl)-1-hydroxy-4a-methyl-2-oxo-6,7,8,8a-tetrahydro-5H-naphthalen-1-yl]ethyl]-4a-methyl-7-oxo-1,2,3,4,8,8a-hexahydronaphthalen-2-yl]prop-2-enoic acid	0.216468	0.612833	0.000756159	533.255	6.387		Lipids and lipid-like molecules	Prenol lipids	Sesquiterpenoids	C30H38O7
POS_14405	[M]+	2-[3-(3,4-Dihydroxyphenyl)prop-2-enoyloxy]ethyl-trimethylazanium	0.216783	0.759766	0.116086	266.138	2.441		Phenylpropanoids and polyketides	Cinnamic acids and derivatives	Hydroxycinnamic acids and derivatives	[C14H20NO4]+
POS_37674	[M+H]+	2-(3,4-Dihydroxyphenyl)-5-hydroxy-7-[(2S,3R,4S,5S,6R)-3,4,5-trihydroxy-6-[(3,4,5-trihydroxyoxan-2-yl)oxymethyl]oxan-2-yl]oxychromen-4-one	0.384783	0.668558	0.0961307	581.148	4.233		Phenylpropanoids and polyketides	Flavonoids	Flavonoid glycosides	C26H28O15
POS_1340	[M-C6H10O5+H]+	2,3-Butanedione	0.0691369	1.23476	0.321138	87.0445	0.612	C00741	Organic oxygen compounds	Organooxygen compounds	Carbonyl compounds	C4H6O2
POS_15987	[M-H2O+H]+	2,3-Dihydroxypropyl tetradecanoate	0.399403	0.709992	0.000276976	285.241	10.422		Lipids and lipid-like molecules	Glycerolipids	Monoradylglycerols	C17H34O4
POS_7347	[M+H]+	2',4',6'-Trihydroxyacetophenone	0.306864	2.12295	0.000286132	169.049	2.666		Organic oxygen compounds	Organooxygen compounds	Carbonyl compounds	C8H8O4
POS_8351	[M+H]+	2,4-Dihydroxy-3,6-dimethylbenzoic acid	0.76345	1.88911	0.00132172	183.065	4.231		Benzenoids	Benzene and substituted derivatives	Benzoic acids and derivatives	C9H10O4
POS_5181	[M+H]+	2,5-Dimethylresorcinol	0.288005	0.779196	0.0319809	139.075	11.984		Benzenoids	Benzene and substituted derivatives	Xylenes	C8H10O2
POS_21733	[M+Na]+	(2,6,6-Trimethyl-4-oxo-2-cyclohexen-1-yl)methyl beta-D-glucopyranoside	0.179102	0.80262	0.0354691	353.156	4.595		Organic oxygen compounds	Organooxygen compounds	Carbohydrates and carbohydrate conjugates	C16H26O7
POS_6187	[M+H]+	2,6-Dihydroxy-4-methylbenzaldehyde	0.277355	1.33579	0.0952127	153.053	4.193		Organic oxygen compounds	Organooxygen compounds	Carbonyl compounds	C8H8O3
POS_3968	[M+H]+	2,6-Dimethylaniline	0.0800024	0.735605	0.276041	122.096	14.228	C11004	Benzenoids	Benzene and substituted derivatives	Xylenes	C8H11N
POS_10051	[M+H]+	2,6-DI-Tert-butylphenol	0.230801	0.855087	0.00103693	207.174	10.321		Benzenoids	Benzene and substituted derivatives	Phenylpropanes	C14H22O
POS_6837	[M+H]+	2,8-Quinolinediol	0.141969	1.87149	0.41315	162.055	8.495		Organoheterocyclic compounds	Quinolines and derivatives	Quinolones and derivatives	C9H7NO2
POS_18823	[M+H]+	2-Aminooctadecane-1,3,4-triol	0.523902	1.17175	0.00452468	318.3	8.978		Organic nitrogen compounds	Organonitrogen compounds	Amines	C18H39NO3
POS_3070	[M+H]+	2-Aminophenol	0.106235	0.763276	0.532924	110.06	14.308		Benzenoids	Benzene and substituted derivatives	Aniline and substituted anilines	C6H7NO
POS_2761	[M+H]+	2-Ammonio-3-hydroxypropanoate	0.0665706	1.16419	0.18643	106.05	9.689		Organic acids and derivatives	Carboxylic acids and derivatives	Amino acids, peptides, and analogues	C3H7NO3
POS_13192	[M]+	2-[(E)-3-(4-Hydroxyphenyl)prop-2-enoyl]oxyethyl-trimethylazanium	0.0789886	0.843257	0.570846	250.143	2.854		Phenylpropanoids and polyketides	Cinnamic acids and derivatives	Hydroxycinnamic acids and derivatives	[C14H20NO3]+
POS_2231	[M+H]+	2-Hexenal	0.247425	1.33497	0.0343118	99.0806	11.908	C08497	Organic oxygen compounds	Organooxygen compounds	Carbonyl compounds	C6H10O
POS_33799	[M+H]+	(2-Hydroxy-3-octadeca-6,9,12-trienoyloxypropyl) 2-(trimethylazaniumyl)ethyl phosphate	1.7689	1.15	0.399403	518.323	10.017		Lipids and lipid-like molecules	Glycerophospholipids	Glycerophosphocholines	C26H48NO7P
POS_6199	[M+H]+	2-Hydroxy-4-methoxybenzaldehyde	0.327056	1.32119	0.00288982	153.055	5.663					C8H8O3
POS_5030	[M+H]+	2-Hydroxyacetophenone	0.433026	1.62868	0.000117675	137.06	2.711		Organic oxygen compounds	Organooxygen compounds	Carbonyl compounds	C8H8O2
POS_5691	[M+H]+	2-Hydroxyquinoline	0.176454	1.34375	0.00344229	146.06	5.315		Organoheterocyclic compounds	Quinolines and derivatives	Quinolones and derivatives	C9H7NO
POS_6031	[M+H]+	2-Mercaptobenzimidazole	1.12536	4.35962	0.175856	151.032	5.478		Organoheterocyclic compounds	Benzimidazoles		C7H6N2S
POS_16228	[M+H]+	2-Methyl-3-[(2S,3R,4S,5S,6R)-3,4,5-trihydroxy-6-(hydroxymethyl)oxan-2-yl]oxypyran-4-one	0.228794	0.813486	0.165939	289.092	0.618		Organic oxygen compounds	Organooxygen compounds	Carbohydrates and carbohydrate conjugates	C12H16O8
POS_15710	[M+H]+	2'-O-Methyladenosine	0.111166	1.13762	0.487529	282.119	2.447		Nucleosides, nucleotides, and analogues	Purine nucleosides		C11H15N5O4
POS_19890	[M+H]+	2-Palmitoylglycerol	0.432749	0.830959	0.0163989	331.284	10.533		Lipids and lipid-like molecules	Glycerolipids	Monoradylglycerols	C19H38O4
POS_11002	[M+H]+	2-Phenyl-2-piperidin-1-ium-2-ylacetate	0.0770864	1.12152	0.486077	220.132	3.4		Organic nitrogen compounds	Organonitrogen compounds	Amines	C13H17NO2
POS_4994	[M+H]+	2-Phenylacetamide	0.116847	1.36181	0.504424	136.076	3.15	C02505	Benzenoids	Benzene and substituted derivatives	Phenylacetamides	C8H9NO
POS_16649	[M-H2O+H]+	(2R)-1-(5-Hydroxy-3-methylpentyl)-2,5,5,8a-tetramethyldecahydro-2-naphthalenol	1.09434	0.861504	0.241071	293.284	11.468		Lipids and lipid-like molecules	Prenol lipids	Diterpenoids	C20H38O2
POS_13775	[M]+	2-(((R)-2,3-Dihydroxypropyl)phosphoryloxy)-N,N,N-trimethylethanaminium	0.27247	1.73959	0.00891835	258.109	0.562		Lipids and lipid-like molecules	Glycerophospholipids	Glycerophosphocholines	[C8H21NO6P]+
POS_31409	[M+Na]+	(2R,3S,4S,5R,6R)-2-[[(2S,3R,4R)-3,4-dihydroxy-4-(hydroxymethyl)oxolan-2-yl]oxymethyl]-6-[4-(4-hydroxyphenyl)butan-2-yloxy]oxane-3,4,5-triol	0.328178	0.355431	6.56312e-05	483.183	5.692		Lipids and lipid-like molecules	Fatty Acyls	Fatty acyl glycosides	C21H32O11
POS_21955	[M+Na]+	(2R,3S,4S,5R,6S)-2-(hydroxymethyl)-6-[4-(hydroxymethyl)-1-propan-2-ylcyclohex-3-en-1-yl]oxyoxane-3,4,5-triol	0.148998	1.07478	0.464386	355.171	4.737		Lipids and lipid-like molecules	Prenol lipids	Terpene glycosides	C16H28O7
POS_19403	[M+H]+	(2S,3S)-4-Methylidene-5-oxo-2-tridecyloxolane-3-carboxylic acid	0.0884119	1.25552	0.113052	325.236	9.739		Organoheterocyclic compounds	Lactones	Gamma butyrolactones	C19H32O4
POS_10454	[M+H]+	(2S,4As,5S,6R,8aR)-5-Methyl-2-propyldecahydroquinolin-6-ol	0.370042	0.972812	0.763748	212.201	10.996		Organoheterocyclic compounds	Quinolines and derivatives	Hydroxyquinolines	C13H25NO
POS_42799	[M+H]+	3-{1,10-dihydroxy-10-methyl-3-[2-methyl-4-(2,5,6,6-tetramethylcyclohex-1-en-1-yl)buta-1,3-dien-1-yl]-7-(1-oxopropan-2-ylidene)-2-oxaspiro[4.5]decan-6-yl}propyl dodecanoate	0.585168	3.92842	1.51071e-06	683.522	12.013					C43H70O6
POS_19822	[M+Na]+	3-(2,4-Dihydroxypentyl)-6,8-dimethoxyisochromen-1-one	0.0808119	0.714767	0.00449152	331.114	0.523		Phenylpropanoids and polyketides	Isocoumarins and derivatives		C16H20O6
POS_31085	[M+H]+	[3-[2-Aminoethoxy(hydroxy)phosphoryl]oxy-2-hydroxypropyl] octadeca-9,12-dienoate	0.66845	1.43688	0.0159464	478.292	10.424		Lipids and lipid-like molecules	Glycerophospholipids	Glycerophosphoethanolamines	C23H44NO7P
POS_35629	[M+Na]+	3-(4-{[1,3-Dihydroxy-1-(4-hydroxy-3-methoxyphenyl)-2-propanyl]oxy}-3-methoxyphenyl)propyl 6-deoxy-alpha-L-mannopyranoside	0.345304	0.880285	0.179448	547.215	4.779		Lignans, neolignans and related compounds	Lignan glycosides		C26H36O11
POS_32641	[M+K]+	[3,4,5-Trihydroxy-6-[(3,4,5-trihydroxyoxan-2-yl)oxymethyl]oxan-2-yl] 2,6,6-trimethylcyclohexene-1-carboxylate	0.0579014	1.07354	0.418741	501.172	4.889		Organic oxygen compounds	Organooxygen compounds	Carbohydrates and carbohydrate conjugates	C21H34O11
POS_5744	[M+H-H2O]+	3-(4-Hydroxyphenyl)-2-propenoic acid	0.419548	1.53359	0.00043891	147.044	2.71		Phenylpropanoids and polyketides	Cinnamic acids and derivatives	Hydroxycinnamic acids and derivatives	C9H8O3
POS_14635	[M+H]+	3-[4-Methyl-1-(2-methylpropanoyl)-3-oxocyclohexyl]butanoic acid	0.493406	0.559438	0.000185067	269.174	8.294		Lipids and lipid-like molecules	Prenol lipids	Monoterpenoids	C15H24O4
POS_23530	[M+H]+	3',5-Dihydroxy-3,4',5',7-tetramethoxyflavone	0.135172	0.812723	0.0170793	375.106	6.631		Phenylpropanoids and polyketides	Flavonoids	O-methylated flavonoids	C19H18O8
POS_37221	[M+H]+	3-{7-[5-(1-hydroxyhenicosa-4,8-dien-1-yl)oxolan-2-yl]heptyl}-5-methyl-5H-furan-2-one	0.454231	0.919906	0.737701	573.487	13.071					C37H64O4
POS_35675	[M+H]+	3-{7-[5-(1-hydroxynonadec-4-en-1-yl)oxolan-2-yl]heptyl}-5-methyl-5H-furan-2-one	0.28439	1.71394	3.31335e-05	547.473	12.151					C35H64O4
POS_18494	[M+H]+	3,7-Dihydroxy-3',4'-dimethoxyflavone	0.394368	1.06335	0.137163	315.086	7.553		Phenylpropanoids and polyketides	Flavonoids	Flavones	C17H14O6
POS_16637	[M+H]+	3alpha,17beta-Dihydroxy-5alpha-androstane	0.375642	0.89678	0.272447	293.247	11.294		Lipids and lipid-like molecules	Steroids and steroid derivatives	Androstane steroids	C19H32O2
POS_2592	[M+H]+	3-Aminoisobutyrate	0.145103	1.55397	0.0938263	104.071	0.842		Organic acids and derivatives	Carboxylic acids and derivatives	Amino acids, peptides, and analogues	C4H9NO2
POS_1549	[M+H]+	3-Azaniumylpropanoate	0.232882	0.802824	0.0798945	90.0553	0.616		Organic acids and derivatives	Carboxylic acids and derivatives	Amino acids, peptides, and analogues	C3H7NO2
POS_2676	[M+H]+	3-Cyanopyridine	0.124957	0.975876	0.78421	105.034	4.527		Organoheterocyclic compounds	Pyridines and derivatives	3-pyridinecarbonitriles	C6H4N2
POS_2383	[M+H]+	3-Hexanone	0.0243689		1	101.096	5.988		Organic oxygen compounds	Organooxygen compounds	Carbonyl compounds	C6H12O
POS_28311	[M-H2O+H]+	3-Hydroxy-11-ursen-28,13-olide	0.644884	2.16183	0.000500845	437.342	9.578		Lipids and lipid-like molecules	Prenol lipids	Triterpenoids	C30H46O3
POS_29517	[M+K]+	[3-Hydroxy-1-(4-methoxy-7-oxofuro[3,2-g]chromen-9-yl)oxy-3-methylbutan-2-yl] (E)-2-methylbut-2-enoate	0.326222	0.812945	0.15278	455.116	0.583		Phenylpropanoids and polyketides	Coumarins and derivatives	Furanocoumarins	C22H24O8
POS_17094	[M+H]+	3-Hydroxy-7-methoxy-2-(4-methoxyphenyl)-4H-chromen-4-one	0.525006	4.90906	0.0505084	299.091	6.44		Phenylpropanoids and polyketides	Flavonoids	Flavones	C17H14O5
POS_13922	[M+Na]+	3-Hydroxycarbofuran	0.246266	0.606121	0.000100811	260.092	2.812		Organoheterocyclic compounds	Coumarans		C12H15NO4
POS_23608	[M+H]+	3-Ketocholanic Acid	0.393059	8.30074	0.0569405	375.289	9.106		Lipids and lipid-like molecules	Steroids and steroid derivatives	Bile acids, alcohols and derivatives	C24H38O3
POS_9147	[M+H]+	3-Methylhippuric acid	0.549957	0.279242	2.1067e-09	194.081	0.739		Organic acids and derivatives	Carboxylic acids and derivatives	Amino acids, peptides, and analogues	C10H11NO3
POS_10742	[M+H]+	3OH-C6-Hsl RS/RS	0.215811	0.860906	0.155232	216.123	0.71		Organic acids and derivatives	Carboxylic acids and derivatives	Amino acids, peptides, and analogues	C10H17NO4
POS_18672	[M+H]+	3-O-Methylquercetin	0.138228	1.21352	0.231899	317.065	4.469	C04443	Phenylpropanoids and polyketides	Flavonoids	O-methylated flavonoids	C16H12O7
POS_22904	[M+Na]+	(3S,6R,6As,7S)-6,6a,7,8-tetrahydroxy-3-methyl-3,4,5,6,7,12a-hexahydro-2H-benzo[a]anthracene-1,12-dione	0.074203	1.0209	0.798813	367.118	4.251		Benzenoids	Tetralins		C19H20O6
POS_20997	[M+H]+	3-(Toluene-4-sulfonyl)-1,2,3,4,5,6-hexahydro-1,5-methano-pyrido[1,2-a][1,5]diazocin-8-one	0.0931012	0.857038	0.0403885	345.13	0.884		Alkaloids and derivatives	Lupin alkaloids	Cytisine and derivatives	C18H20N2O3S
POS_10928	[M+H]+	(+)-4,11-Eudesmadien-3-one	0.279319	0.776294	0.0589071	219.174	9.767		Lipids and lipid-like molecules	Prenol lipids	Sesquiterpenoids	C15H22O
POS_12004	[M+H]+	4-(2-Ethyl-6-methylphenyl)-5-methylmorpholin-3-one	0.224498	0.588636	0.0046384	234.148	2.746		Organoheterocyclic compounds	Oxazinanes	Morpholines	C14H19NO2
POS_31678	[M-H+2Na]+	4-[3-Methyl-5-(5,6,7-trihydroxy-1,2,4a,5-tetramethyl-3,4,6,7,8,8a-hexahydro-2H-naphthalen-1-yl)pentoxy]-4-oxobutanoic acid	0.113606	1.24077	0.0630147	487.266	7.966		Lipids and lipid-like molecules	Prenol lipids	Diterpenoids	C24H42O7
POS_26235	[M+Na]+	4-[4-(beta-D-Glucopyranosyloxy)-2-hydroxy-2,6,6-trimethylcyclohexylidene]-3-buten-2-one	0.307125	1.23831	0.0797583	409.183	3.67		Lipids and lipid-like molecules	Prenol lipids	Terpene glycosides	C19H30O8
POS_21987	[M+H]+	[4,6-diethyl-6-(4-ethyl-2-methyloctyl)-3H-1,2-dioxin-3-yl]acetic acid	0.864872	0.493429	2.25392e-06	355.284	10.088					C21H38O4
POS_15786	[M+H]+	4',7-Dimethoxyisoflavone	0.208444	1.49162	0.000537806	283.096	2.889		Phenylpropanoids and polyketides	Isoflavonoids	O-methylated isoflavonoids	C17H14O4
POS_17263	[M+H]+	4',7-Di-O-methylnaringenin	0.170005	1.26978	0.447841	301.107	8.201		Phenylpropanoids and polyketides	Flavonoids	O-methylated flavonoids	C17H16O5
POS_12897	[M+H]+	4-Acetamidoantipyrine	0.176547	1.49429	0.0653909	246.134	2.293		Organoheterocyclic compounds	Azoles	Pyrazoles	C13H15N3O2
POS_9454	[M+H]+	4-Aminoazobenzene	0.177868	1.1406	0.344006	198.097	0.615		Organoheterocyclic compounds	Azobenzenes		C12H11N3
POS_34241	[M+Na]+	4-[(E)-3-[(2R,3R,4S,5S,6R)-3-[(2S,3R,4R)-3,4-Dihydroxy-4-(hydroxymethyl)oxolan-2-yl]oxy-4,5-dihydroxy-6-(hydroxymethyl)oxan-2-yl]oxybut-1-enyl]-3,5,5-trimethylcyclohex-2-en-1-one	0.227808	1.38221	0.0276999	525.229	4.765		Lipids and lipid-like molecules	Fatty Acyls	Fatty acyl glycosides	C24H38O11
POS_5161	[M+H]+	4-Hydroxybenzoic acid	0.323763	1.71197	4.0075e-05	139.039	1.518	C00156	Benzenoids	Benzene and substituted derivatives	Benzoic acids and derivatives	C7H6O3
POS_11294	[M]+	4-Hydroxybenzoylcholine	0.421463	0.557196	0.00232644	224.128	2.062		Benzenoids	Benzene and substituted derivatives	Benzoic acids and derivatives	[C12H18NO3]+
POS_5509	[M+H]+	4-Methyl-5-thiazoleethanol	0.057754	1.44116	0.148472	144.047	1.54	C04294	Organoheterocyclic compounds	Azoles	Thiazoles	C6H9NOS
POS_9848	[M+H]+	4-methyl-7-ethylaminocoumarin	0.220056	0.685616	0.00445847	204.102	2.072		Phenylpropanoids and polyketides	Coumarins and derivatives		C12H13NO2
POS_13577	[M+H]+	4-Methylbenzylidenecamphor	0.336135	0.408898	5.69746e-06	255.174	6.39		Lipids and lipid-like molecules	Prenol lipids	Monoterpenoids	C18H22O
POS_6752	[M+H]+	4-Methylcoumarin	0.140976	0.895033	0.403983	161.06	3.666		Phenylpropanoids and polyketides	Coumarins and derivatives		C10H8O2
POS_16753	[M+H]+	(4R,5S)-4-Hydroxy-5-[[(2R,3R,4S,5S,6R)-3,4,5-trihydroxy-6-(hydroxymethyl)oxan-2-yl]oxymethyl]oxolan-2-one	0.354766	1.14073	0.0156196	295.101	4.968		Organic oxygen compounds	Organooxygen compounds	Carbohydrates and carbohydrate conjugates	C11H18O9
POS_29528	[M+Na]+	5‐(1‐benzofuran‐2‐yl)‐N,N‐dimethyl‐2‐[4‐(piperazin‐1‐yl)phenyl]‐1,3‐thiazole‐4‐carboxamide	0.404784	2.2681	0.000437523	455.153	4.507		Organoheterocyclic compounds	Diazinanes	Piperazines	C24H24N4O2S
POS_14983	[M-H2O+H]+	5-[(1S,4aS,8aS)-Decahydro-5,5,8a-trimethyl-2-methylene-1-naphthalenyl]-3-methyl-, (2E)-2-penten-1-ol	0.178226	1.2223	0.024823	273.257	11.286		Lipids and lipid-like molecules	Prenol lipids	Diterpenoids	C20H34O
POS_9252	[M-H2O+H]+	5-(6-Methyl-6-hydroxyheptyl)furan-2(5H)-one	0.355247	0.826963	0.360189	195.138	5.755		Organoheterocyclic compounds	Dihydrofurans	Furanones	C12H20O3
POS_11375	[M+H]+	5-(6-Methyl-7-oxooctyl)furan-2(5H)-one	0.0776122	0.958661	0.809238	225.148	3.672		Organoheterocyclic compounds	Dihydrofurans	Furanones	C13H20O3
POS_17781	[M+Na]+	5,7-Dimethoxyflavanone	0.321889	1.28971	0.00348993	307.096	5.361		Phenylpropanoids and polyketides	Flavonoids	O-methylated flavonoids	C17H16O4
POS_12266	[M+H]+	5-Cyclohexadecen-1-one	0.0410742	1.03765	0.491598	237.221	8.601		Organic oxygen compounds	Organooxygen compounds	Carbonyl compounds	C16H28O
POS_17024	[M+H]+	5'-Deoxy-5'-methylthioadenosine	0.480609	7.90209	3.47514e-06	298.097	3.361	C00170	Nucleosides, nucleotides, and analogues	5'-deoxyribonucleosides	5'-deoxy-5'-thionucleosides	C11H15N5O3S
POS_14193	[M+H-H2O]+	5-dodecyl-4-hydroxy-4-methylcyclopent-2-en-1-one	0.688131	1.92761	4.26936e-05	263.236	11.74					C18H32O2
POS_22260	[M+H]+	5-Hydroxy-2',4',7,8-tetramethoxyflavone	0.174213	1.4968	0.0126649	359.111	5.984		Phenylpropanoids and polyketides	Flavonoids	O-methylated flavonoids	C19H18O7
POS_14596	[M+H]+	5-Hydroxy-3'-methoxyflavone	0.266852	0.689184	0.0623434	269.08	8.536		Phenylpropanoids and polyketides	Flavonoids	O-methylated flavonoids	C16H12O4
POS_12250	[M-H2O+H]+	5-hydroxyculmorin	0.586575	0.344942	7.36281e-08	237.184	8.789		Lipids and lipid-like molecules	Prenol lipids	Monoterpenoids	C15H26O3
POS_4302	[M+H]+	5-Hydroxymethylfurfural	0.750978	1.25567	0.108618	127.039	0.625					C6H6O3
POS_7842	[M+H]+	5-Methoxy-1H-indole-3-carbaldehyde	0.124172	1.23193	0.116164	176.07	3.333		Organoheterocyclic compounds	Indoles and derivatives	Indoles	C10H9NO2
POS_20339	[M+H]+	5-O-Caffeoylshikimic acid	0.417602	1.33148	0.000645229	337.091	3.332	C10434	Phenylpropanoids and polyketides	Cinnamic acids and derivatives	Hydroxycinnamic acids and derivatives	C16H16O8
POS_25928	[M+H]+	6,7-Diketolithocholic acid	0.520497	0.661993	0.00655254	405.262	10.162		Lipids and lipid-like molecules	Steroids and steroid derivatives	Bile acids, alcohols and derivatives	C24H36O5
POS_9968	[M+H]+	6,7-Dimethoxy-1-methyl-3,4-dihydroisoquinoline	0.264988	0.694463	0.000918909	206.117	2.63		Organoheterocyclic compounds	Dihydroisoquinolines		C12H15NO2
POS_25371	[M+H]+	6-{9a,11a-dimethyl-1H,2H,3H,3aH,3bH,4H,8H,9H,9bH,10H,11H-cyclopenta[a]phenanthren-1-yl}-3-ethyl-2-methylheptane	0.509843	1.1052	0.117496	397.382	12.388					C29H48
POS_27614	[M+H]+	(6beta,22E)-6-Hydroxystigmasta-4,22-dien-3-one	0.432294	1.28852	0.339813	427.356	11.962					C29H46O2
POS_17835	[M+Na]+	(6E)-Heptadeca-6,16-diene-1,2,4-triol	0.194074	0.790705	0.00217917	307.226	7.711		Lipids and lipid-like molecules	Fatty Acyls	Fatty alcohols	C17H32O3
POS_9393	[M+H]+	6-Hydroxy-4,4,7a-trimethyl-5,6,7,7a-tetrahydrobenzofuran-2(4H)-one	0.490988	0.628766	0.000126002	197.117	11.409		Organoheterocyclic compounds	Benzofurans		C11H16O3
POS_23666	[M+H]+	7''-ethyl-6-methyl-4'',7''-dihydro-3''H-dispiro[oxane-2,6'-[7,9,12]triazatricyclo[6.3.1.04,12]dodecane-10',2''-oxepin]-8'-en-3-ol	0.316507	1.17955	0.0604721	376.258	6.979					C21H33N3O3
POS_16078	[M+H]+	7-Hydroxy-2-(4-hydroxyphenyl)-5-methoxy-2,3-dihydro-4h-chromen-4-one	0.181272	0.721676	0.0107343	287.09	6.927		Phenylpropanoids and polyketides	Flavonoids	O-methylated flavonoids	C16H14O5
POS_9995	[M+H]+	7-Hydroxy-3-(hydroxymethyl)-5-methylisochromen-1-one	0.592542	0.534381	3.37965e-05	207.065	3.214		Phenylpropanoids and polyketides	Isocoumarins and derivatives		C11H10O4
POS_7729	[M+H]+	7-Methanesulfinylheptanenitrile	0.531433	0.468232	4.08122e-05	174.091	1.388		Organosulfur compounds	Sulfoxides		C8H15NOS
POS_8895	[M+H]+	7-methoxy-4-methylcoumarin	0.277521	0.831693	0.148732	191.07	7.495		Phenylpropanoids and polyketides	Coumarins and derivatives		C11H10O3
POS_27401	[M+K]+	8-(2,3-Dihydroxy-3-methylbutyl)-5,7-dimethoxy-2-phenyl-2,3-dihydrochromen-4-one	0.129122	1.10976	0.0124891	425.136	7.088		Phenylpropanoids and polyketides	Flavonoids	Flavans	C22H26O6
POS_16634	[M+H]+	8-(4-Oxo-5-pent-2-enylcyclopent-2-en-1-yl)octanoic acid	0.47515	0.683179	0.0876841	293.211	5.756		Lipids and lipid-like molecules	Fatty Acyls	Eicosanoids	C18H28O3
POS_20159	[M-H2O+H]+	8-O-Methylrabelomycin	0.297638	1.27712	0.00788484	335.091	5.361		Phenylpropanoids and polyketides	Angucyclines		C20H16O6
POS_15747	[M+H]+	9-Octadecenamide	6.60203	0.922906	0.445473	282.278	10.996		Lipids and lipid-like molecules	Fatty Acyls	Fatty amides	C18H35NO
POS_16809	[M+H]+	9-Oxooctadeca-10,12-dienoic acid	0.555347	0.695902	0.00556958	295.226	6.132		Lipids and lipid-like molecules	Fatty Acyls	Lineolic acids and derivatives	C18H30O3
POS_15101	[M-H2O+H]+	9s,13r-12-Oxophytodienoic Acid	0.523494	0.764532	0.0345848	275.2	9.765		Lipids and lipid-like molecules	Fatty Acyls	Eicosanoids	C18H28O3
POS_17456	[M+H]+	Abietic acid	0.672596	0.270945	6.11547e-10	303.229	10.527	C06087	Lipids and lipid-like molecules	Prenol lipids	Diterpenoids	C20H30O2
POS_15932	[M+H]+	Acacetin	0.240153	1.09097	0.412384	285.076	7.581	C01470	Phenylpropanoids and polyketides	Flavonoids	O-methylated flavonoids	C16H12O5
POS_9168	[M+H]+	Actarit	0.304658	0.336951	2.62381e-06	194.081	2.151		Benzenoids	Benzene and substituted derivatives		C10H11NO3
POS_14553	[M+H]+	Adenosine	0.0370812	1.0334	0.720863	268.103	1.985	C00212	Nucleosides, nucleotides, and analogues	Purine nucleosides		C10H13N5O4
POS_23240	[M+H]+	Ajugol	0.178587		1	371.133	4.209					C15H24O9
POS_1557	[M+H]+	Alanine	0.303566	0.585533	0.0229205	90.0554	9.784	C00041	Organic acids and derivatives	Carboxylic acids and derivatives	Amino acids, peptides, and analogues	C3H7NO2
POS_36025	[M+H]+	(all-E)-beta-Cryptoxanthin	0.311964	1.30594	0.118191	553.299	8.437		Lipids and lipid-like molecules	Prenol lipids	Tetraterpenoids	C40H56O
POS_14755	[M+H]+	Aloe-emodin	0.412007	1.36606	0.110467	271.059	4.853	C10294	Benzenoids	Anthracenes	Anthraquinones	C15H10O5
POS_2214	[M+H]+	alpha-Methylene-gamma-butyrolactone	0.243359	0.738289	0.018366	99.0444	10.817		Organoheterocyclic compounds	Lactones	Gamma butyrolactones	C5H6O2
POS_1823	[M+H]+	Aniline	0.0772588	0.872756	0.23933	94.0655	2.791	C00292	Benzenoids	Benzene and substituted derivatives	Aniline and substituted anilines	C6H7N
POS_5029	[M+H]+	Anisic aldehyde	0.520467	1.44812	0.00528394	137.06	4.051					C8H8O2
POS_12965	[M+H]+	Arglabin	0.147618	0.864715	0.582511	247.132	3.869					C15H18O3
POS_12075	[M+H]+	Artemisinic acid	0.628559	0.41924	3.60272e-06	235.169	8.279					C15H22O2
POS_8192	[M+H]+	Aspirin	0.0981517	0.842005	0.0358439	181.049	9.015	C01405	Benzenoids	Benzene and substituted derivatives	Benzoic acids and derivatives	C9H8O4
POS_11802	[M+H]+	Atractylenolide I	0.250911	1.57131	0.00561299	231.138	7.009					C15H18O2
POS_10732	[M+H]+	Atrazine	0.344311	0.688033	0.0750656	216.101	1.346	C06551	Organoheterocyclic compounds	Triazines	1,3,5-triazines	C8H14ClN5
POS_7448	[M+H]+	Atrazine-desethyl-2-hydroxy	0.320533	4.12396	0.00304766	170.096	14.253		Organoheterocyclic compounds	Triazines	1,3,5-triazines	C6H11N5O
POS_18210	[M-H2O+H]+	Avocadene 2-acetate	0.330995	1.37396	0.109848	311.258	10.171		Lipids and lipid-like molecules	Fatty Acyls	Fatty alcohols	C19H36O4
POS_19559	[M+H]+	Avocadyne 1-acetate	0.0872613	0.937469	0.614451	327.253	6.867		Lipids and lipid-like molecules	Fatty Acyls	Fatty alcohols	C19H34O4
POS_10123	[M]+	Benzoylcholine	0.211018	0.559247	0.00427452	208.133	2.93		Benzenoids	Benzene and substituted derivatives	Benzoic acids and derivatives	[C12H18NO2]+
POS_5761	[M+H]+	Benzylideneacetone	0.342476	0.360329	2.92961e-06	147.08	6.389		Benzenoids	Benzene and substituted derivatives	Styrenes	C10H10O
POS_17759	[M+Na]+	Biochanin A	0.370513	4854.62	0.338172	307.063	7.17	C00814	Phenylpropanoids and polyketides	Isoflavonoids	O-methylated isoflavonoids	C16H12O5
POS_20819	[M+H]+	Boscalid	0.653274	3012.82	0.337792	343.04	7.169		Benzenoids	Benzene and substituted derivatives	Diphenylmethanes	C18H12Cl2N2O
POS_15659	[M+H]+	Brefeldin A	0.246008	0.577857	4.46413e-05	281.174	6.671		Phenylpropanoids and polyketides	Macrolides and analogues		C16H24O4
POS_25143	[M+H]+	Brucine	0.446145	1.71281	0.00691214	395.203	5.208		Alkaloids and derivatives	Strychnos alkaloids		C23H26N2O4
POS_24492	[M+H]+	Bufalin	0.482253	0.690567	0.0104196	387.252	10.163					C24H34O4
POS_24344	[M+H]+	Bufogenin	0.171863	0.662611	0.0415027	385.237	8.321		Lipids and lipid-like molecules	Steroids and steroid derivatives	Steroid lactones	C24H32O4
POS_20946	[M+H]+	Bullatine A	0.651171	0.554084	0.00844977	344.256	10.17					C22H33NO2
POS_24234	[M+H-H2O]+	Campesterol	0.488263	0.845587	0.0411027	383.367	12.269		Lipids and lipid-like molecules	Steroids and steroid derivatives	Ergostane steroids
POS_10853	[M+H]+	Captopril	0.247058	1.42012	0.000484678	218.081	5.316		Organic acids and derivatives	Carboxylic acids and derivatives	Amino acids, peptides, and analogues	C9H15NO3S
POS_8978	[M+H]+	Carbendazim	0.27473	1.59836	0.398926	192.076	4.463	C10897	Organic acids and derivatives	Organic phosphoric acids and derivatives	Phosphate esters	C9H9N3O2
POS_34868	[M+H]+	Cer 34:3;2O|Cer 18:2;2O/16:1	0.765683	1.18448	0.065859	534.487	12.271					C34H63NO3
POS_17246	[M+H]+	Chrysoeriol	0.433937	1.4885	0.0184669	301.071	6.031	C04293	Phenylpropanoids and polyketides	Flavonoids	O-methylated flavonoids	C16H12O6
POS_4759	[M+H]+	Cinnamaldehyde	0.904084	2.25266	4.6649e-05	133.065	4.089	C00903	Phenylpropanoids and polyketides	Cinnamaldehydes		C9H8O
POS_4611	[M-H2O+H]+	Cinnamic acid	0.852458	1.87089	0.00533401	131.049	4.22	C10438	Phenylpropanoids and polyketides	Cinnamic acids and derivatives	Cinnamic acids	C9H8O2
POS_14910	[M+Na]+	Citrinin	0.221009	1.5963	0.000218767	273.075	2.881	C16765	Organoheterocyclic compounds	Benzopyrans		C13H14O5
POS_13278	[M+H]+	Clareolide	0.536033	0.712129	1.58146e-06	251.2	6.047					C16H26O2
POS_17252	[M+H]+	Clobazam	0.0200119	1.02565	0.490774	301.074	6.886		Organoheterocyclic compounds	Benzodiazepines		C16H13ClN2O2
POS_21186	[M+H]+	Corticosterone	0.198961	1.08064	0.587162	347.219	9.057	C02140	Lipids and lipid-like molecules	Steroids and steroid derivatives	Hydroxysteroids	C21H30O4
POS_27969	[M+H]+	Cosmosiin	0.110063	1.10751	0.624377	433.113	4.85	C04608	Phenylpropanoids and polyketides	Flavonoids	Flavonoid glycosides	C21H20O10
POS_9854	[M+H]+	Crotamiton	0.178642	1.58489	0.044611	204.138	6.982		Benzenoids	Benzene and substituted derivatives	Anilides	C13H17NO
POS_15871	[M+H]+	Crotonoside	0.123129	1.37724	0.0493713	284.099	1.381		Nucleosides, nucleotides, and analogues	Purine nucleosides		C10H13N5O5
POS_17738	[M+H]+	Cyclic cmp	0.204932	0.925948	0.440998	306.278	9.921		Organic oxygen compounds	Organooxygen compounds	Carbohydrates and carbohydrate conjugates	C9H12N3O7P
POS_9400	[M+H]+	Cyclo(L-Pro-L-Val)	0.529673	0.475459	0.000279253	197.117	11.633		Organic acids and derivatives	Carboxylic acids and derivatives	Amino acids, peptides, and analogues	C10H16N2O2
POS_3239	[M+H]+	Cytosine	0.0899413	1.16632	0.299659	112.051	0.854	C00380	Organoheterocyclic compounds	Diazines	Pyrimidines and pyrimidine derivatives	C4H5N3O
POS_13536	[M+H]+	Daidzein	0.327291	1.36405	0.00157229	255.065	5.362	C10208	Phenylpropanoids and polyketides	Isoflavonoids	Isoflav-2-enes	C15H10O4
POS_8706	[M+H]+	Deethylatrazine	0.646427	2.21106	0.00304385	188.071	2.019	C06559	Organoheterocyclic compounds	Triazines	Aminotriazines	C6H10ClN5
POS_10556	[M+H]+	delta-Tridecalactone	0.178437	0.908233	0.144855	213.184	11.207					C13H24O2
POS_8555	[M+H]+	delta-Undecalactone	0.179996	0.904855	0.114267	185.154	11.208					C11H20O2
POS_38345	[M+Na]+	Deoxykhivorin	0.1069	0.593652	0.00151739	593.273	14.067		Organoheterocyclic compounds	Naphthopyrans		C32H42O9
POS_10034	[M+H]+	Dexibuprofen	0.737658	1.34307	0.0342068	207.137	3.67		Phenylpropanoids and polyketides	Phenylpropanoic acids		C13H18O2
POS_38719	[M+H-H2O]+	DG(18:2(9Z,12Z)/18:2(9Z,12Z))	0.713403	0.684859	0.0649838	599.502	13.084					C39H68O5
POS_39348	[M+NH4]+	DG 34:2|DG 16:0_18:2	0.619009	1.40759	0.195062	610.538	13.473					C37H68O5
POS_39223	[M+NH4]+	DG 34:3|DG 16:0_18:3	0.712575	1.33234	0.219354	608.525	13.127					C37H66O5
POS_40712	[M+NH4]+	DG 36:3|DG 18:1_18:2	0.193783	0.815735	0.354374	636.556	13.526					C39H70O5
POS_40518	[M+NH4]+	DG 36:5|DG 18:2_18:3	0.834816	1.32791	0.390172	632.523	12.827					C39H66O5
POS_6841	[M-H2O+H]+	D-Glucosamine	0.47509	0.105814	0.0472345	162.076	0.917	C00329	Organic oxygen compounds	Organooxygen compounds	Carbohydrates and carbohydrate conjugates	C6H13NO5
POS_8138	[M+H]+	D-(+)-Glucosamine	0.544623	0.539423	0.00591161	180.086	0.623					C6H13NO5
POS_15535	[M+H]+	Dibenz[a,j]acridine	0.34426	0.702039	0.0209371	280.117	2.294		Organoheterocyclic compounds	Quinolines and derivatives	Benzoquinolines	C21H13N
POS_15449	[M+H]+	Dibutyl phthalate	0.237067	1.34542	0.000524183	279.158	11.462	C14214	Benzenoids	Benzene and substituted derivatives	Benzoic acids and derivatives	C16H22O4
POS_8995	[M+H]+	Diethyltoluamide	0.362336	0.400523	0.00213844	192.138	2.683		Benzenoids	Benzene and substituted derivatives	Toluenes	C12H17NO
POS_25974	[M+H]+	Difenoconazole	0.647865	19.5095	0.0345109	406.071	8.813		Organic acids and derivatives	Carboxylic acids and derivatives	Amino acids, peptides, and analogues	C19H17Cl2N3O3
POS_23124	[M+H]+	Dihydromuronic acid	0.264686	0.610105	0.00122463	369.262	9.116		Organoheterocyclic compounds	Lactones	Gamma butyrolactones	C21H36O5
POS_638	[M+H]+	Dimethyl sulfoxide	0.594563	2.60984	2.3864e-05	79.0218	0.658	C11143	Organosulfur compounds	Sulfoxides		C2H6OS
POS_39231	[M+H]+	Diosmin	0.445332	2.40498	0.0179941	609.181	4.951		Phenylpropanoids and polyketides	Flavonoids	Flavonoid glycosides	C28H32O15
POS_4703	[M+H]+	DL-Isoleucine	0.406129	0.32862	8.3664e-06	132.102	10.305	C16434	Organic acids and derivatives	Carboxylic acids and derivatives	Amino acids, peptides, and analogues	C6H13NO2
POS_6839	[M-H2O+H]+	D-MANNOSAMINE	0.570954	0.0485396	0.191365	162.076	1.1					C6H13NO5
POS_15760	[M+H]+	Dodemorph	0.281697	0.784421	0.117717	282.279	14.065		Organoheterocyclic compounds	Oxazinanes	Morpholines	C18H35NO
POS_16880	[M+H]+	Dosulepin	0.0738406	1.14467	0.339197	296.149	5.006		Organoheterocyclic compounds	Benzothiepins	Dibenzothiepins	C19H21NS
POS_18810	[M+H]+	Drofenine	0.412182	0.76521	0.136635	318.24	9.322		Benzenoids	Benzene and substituted derivatives		C20H31NO2
POS_12228	[M+H]+	Dropropizine	0.238308	0.674614	0.130658	237.159	1.948		Organoheterocyclic compounds	Diazinanes	Piperazines	C13H20N2O2
POS_26998	[M+Na]+	(E)-3-(4-Methoxyphenyl)-1-[2,4,6-trimethoxy-3-(3-methylbut-2-enyl)phenyl]prop-2-en-1-one	0.289705	1.30458	0.0303767	419.188	5.102		Phenylpropanoids and polyketides	Linear 1,3-diarylpropanoids	Chalcones and dihydrochalcones	C24H28O5
POS_46180	[M+Na]+	(E)-Aldosecologanin	0.0463314	1.02571	0.701173	781.249	5.362		Lipids and lipid-like molecules	Prenol lipids	Terpene glycosides	C34H46O19
POS_35901	[M+H]+	Echinenone	0.613109	1.60964	0.0224474	551.424	11.599	C08592	Lipids and lipid-like molecules	Prenol lipids	Tetraterpenoids	C40H54O
POS_32225	[M+Na]+	Echinocystic acid	0.390751	2.52709	0.000471249	495.343	9.573		Lipids and lipid-like molecules	Prenol lipids	Triterpenoids
POS_48939	[M+H]+	Emamectin B1a	0.127271	1.8679	0.336652	886.528	10.078		Organic oxygen compounds	Organooxygen compounds	Carbohydrates and carbohydrate conjugates	C49H75NO13
POS_31294	[M+H]+	Emetine	0.23099	2.35521	0.00877181	481.313	7.798		Alkaloids and derivatives	Emetine alkaloids		C29H40N2O4
POS_30655	[M+H]+	Enoxolone	0.254016	4.43966	0.00445371	471.347	9.128		Lipids and lipid-like molecules	Prenol lipids	Triterpenoids	C30H46O4
POS_18621	[M+H]+	(E)-Piperolein A	0.726794	0.672879	0.000118225	316.196	8.185		Organoheterocyclic compounds	Benzodioxoles		C19H25NO3
POS_18681	[M+H]+	Eriodictyol 7,3'-dimethyl ether	0.0689069	1.05057	0.620269	317.101	5.895		Phenylpropanoids and polyketides	Flavonoids	O-methylated flavonoids	C17H16O6
POS_20500	[M+H]+	Erucamide	1.98571	0.837103	0.239915	338.342	11.849		Lipids and lipid-like molecules	Fatty Acyls	Fatty amides	C22H43NO
POS_25516	[M+H]+	Fecosterol	0.26636	0.875199	0.591563	399.362	12.85					C28H46O
POS_17551	[M+H]+	Fenpropimorph	2.65706	0.790292	0.142847	304.261	10.996		Benzenoids	Benzene and substituted derivatives	Phenylpropanes	C20H33NO
POS_7874	[M-H2O+H]+	Ferulic acid	0.168751	1.08668	0.102341	177.054	2.252	C01494	Phenylpropanoids and polyketides	Cinnamic acids and derivatives	Hydroxycinnamic acids and derivatives	C10H10O4
POS_31779	[M+H]+	Flemiphilippinin A	0.362112	1.35681	0.0789125	489.231	4.927					C30H32O6
POS_27266	[M+H]+	Fludrocortisone acetate	0.143869	0.593046	0.000938167	423.215	7.822	C00762	Lipids and lipid-like molecules	Steroids and steroid derivatives	Pregnane steroids	C23H31FO6
POS_16931	[M+H]+	Flunixin	0.0210143	0.88339	0.570193	297.082	9.401		Benzenoids	Benzene and substituted derivatives	Trifluoromethylbenzenes	C14H11F3N2O2
POS_18296	[M+Na]+	Fonsecin	0.378537	1.68696	0.00182655	313.067	8.02		Organoheterocyclic compounds	Naphthopyrans	Naphthopyranones	C15H14O6
POS_11187	[M+H]+	Fraxidin	0.0266368	0.939274	0.767916	223.063	9.401	C17479	Phenylpropanoids and polyketides	Coumarins and derivatives	Hydroxycoumarins	C11H10O5
POS_9745	[M+Na]+	Fructose (Generic Ketohexose)	0.0252063	0.964377	0.817154	203.052	0.421		Organic oxygen compounds	Organooxygen compounds	Carbohydrates and carbohydrate conjugates	C6H12O6
POS_7398	[M+H]+	Geranic acid	0.287954	1.19558	0.135426	169.122	3.687	C16461	Lipids and lipid-like molecules	Prenol lipids	Monoterpenoids	C10H16O2
POS_22179	[M+H]+	Glyceryl monooleate	0.921583	0.632521	0.000395706	357.3	11.149		Lipids and lipid-like molecules	Glycerolipids	Monoradylglycerols	C21H40O4
POS_22348	[M+H]+	Glyceryl monostearate	0.692857	0.456236	7.25236e-05	359.316	11.083		Lipids and lipid-like molecules	Glycerolipids	Monoradylglycerols	C21H42O4
POS_6140	[M+H]+	Guanine	0.244011	1.33017	0.0781005	152.056	0.733		Organoheterocyclic compounds	Imidazopyrimidines	Purines and purine derivatives	C5H5N5O
POS_17633	[M+H]+	h_266_Oxandrolone_m3	0.433665	0.332982	1.35142e-05	305.21	8.113		Lipids and lipid-like molecules	Steroids and steroid derivatives	Steroid lactones	C19H28O3
POS_17846	[M+H]+	h_61_17_Epioxandrolone	0.255826	0.650886	0.0130987	307.227	9.765		Lipids and lipid-like molecules	Steroids and steroid derivatives	Steroid lactones	C19H30O3
POS_13190	[M+H]+	Hexahomomethionine S-oxide	0.142458	1.31297	0.0359016	250.143	5.264		Organic acids and derivatives	Carboxylic acids and derivatives	Amino acids, peptides, and analogues	C11H23NO3S
POS_43964	[M+H]+	HexCer 34:2;3O|HexCer 18:2;2O/16:0;O	0.434674	1.12724	0.315897	714.549	12.27					C40H75NO9
POS_39675	[M+H]+	Hexosyl LPE 16:0	0.609603	0.654902	0.0610009	616.344	10.547		Organic oxygen compounds	Organooxygen compounds	Carbohydrates and carbohydrate conjugates	C27H54NO12P
POS_14341	[M+H]+	Hexyl beta-D-glucopyranoside	0.270771	1.26511	0.0166315	265.164	5.104		Lipids and lipid-like molecules	Fatty Acyls	Fatty acyl glycosides	C12H24O6
POS_22593	[M+H]+	Hydrocortisone	0.17107	0.890178	0.104891	363.214	7.965	C00735	Lipids and lipid-like molecules	Steroids and steroid derivatives	Hydroxysteroids	C21H30O5
POS_27403	[M+Na]+	Icariside F2	0.529147	2.57098	0.000120909	425.14	3.565		Organic oxygen compounds	Organooxygen compounds	Carbohydrates and carbohydrate conjugates	C18H26O10
POS_21322	[M+H]+	Imidocarb	0.273091	0.339211	0.000115491	349.176	7.254		Benzenoids	Benzene and substituted derivatives	N-phenylureas	C19H20N6O
POS_4558	[M+H-H2O]+	Indole-3-carbinol	0.225146	0.706814	0.000898895	130.065	5.323		Organoheterocyclic compounds	Indoles and derivatives	Indoles	C9H9NO
POS_5694	[M+H]+	Indole-3-carboxaldehyde	0.50446	2.35154	1.94934e-08	146.06	2.202	C08493	Organoheterocyclic compounds	Indoles and derivatives	Indoles	C9H7NO
POS_3819	[M+H]+	Indoline	0.338429	1.56804	0.0251606	120.081	2.109		Organoheterocyclic compounds	Indoles and derivatives	Indolines	C8H9N
POS_47832	[M+H]+	Isobutyryl CoA	0.146397	1.55696	0.537649	838.634	13.235		Lipids and lipid-like molecules	Fatty Acyls	Fatty acyl thioesters	C25H42N7O17P3S
POS_35868	[M+H]+	Isogomphrenin I	0.0573618	1.1615	0.385126	551.281	8.269		Organic oxygen compounds	Organooxygen compounds	Carbohydrates and carbohydrate conjugates	C24H26N2O13
POS_16250	[M+Na]+	Isolactarorufin	0.439251	2.49641	4.19965e-06	289.143	6.336		Lipids and lipid-like molecules	Prenol lipids	Diterpenoids	C15H22O4
POS_4119	[M+H]+	Isonicotinic acid	0.675628	0.474003	1.8747e-05	124.039	0.724	C07446	Organoheterocyclic compounds	Pyridines and derivatives	Pyridinecarboxylic acids and derivatives	C6H5NO2
POS_5195	[M+H]+	Isophorone	0.222589	0.733727	0.0028502	139.111	7.709	C14743	Organic oxygen compounds	Organooxygen compounds	Carbonyl compounds	C9H14O
POS_30202	[M+H]+	Isoquercitin	0.30011	1.59011	0.00403937	465.103	3.065		Phenylpropanoids and polyketides	Flavonoids	Flavonoid glycosides	C21H20O12
POS_31111	[M+H]+	Isorhamnetin 3-galactoside	0.299065	1.4831	0.00168148	479.118	4.753		Phenylpropanoids and polyketides	Flavonoids	Flavonoid glycosides	C22H22O12
POS_26180	[M+H]+	Isotalatizidine	0.251027	0.359614	3.19864e-05	408.273	5.733		Lipids and lipid-like molecules	Prenol lipids	Diterpenoids	C23H37NO5
POS_19807	[M+H]+	Jaceosidin	0.369895	1.53596	0.0127298	331.081	6.424					C17H14O7
POS_7758	[M+H]+	Lawsone	0.563505	1.8165	7.09548e-06	175.039	2.711		Benzenoids	Naphthalenes	Naphthoquinones	C10H6O3
POS_39535	[M+H]+	L-Glutathione (oxidized form)	1.03557	1.41404	0.10827	613.478	13.122		Organic acids and derivatives	Carboxylic acids and derivatives	Amino acids, peptides, and analogues	C20H32N6O12S2
POS_17851	[M+H]+	Linolenic acid ethyl ester	0.442727	0.381533	2.26835e-06	307.262	9.553					C20H34O2
POS_4700	[M+H]+	l-Isoleucine	0.262603	1.14623	0.119712	132.102	0.739	C00407	Organic acids and derivatives	Carboxylic acids and derivatives	Amino acids, peptides, and analogues	C6H13NO2
POS_7151	[M+H]+	L-Methionine sulfoxide	0.0795459	1.00907	0.969921	166.053	9.515	C02989	Organic acids and derivatives	Carboxylic acids and derivatives	Amino acids, peptides, and analogues	C5H11NO3S
POS_32141	[M+H]+	LPC 16:1	0.227668	1.11334	0.618361	494.322	10.162					C24H48NO7P
POS_3807	[M+H]+	L-Threonine	0.282536	0.395196	0.000334467	120.065	9.68	C00188	Organic acids and derivatives	Carboxylic acids and derivatives	Amino acids, peptides, and analogues	C4H9NO3
POS_29113	[M+H]+	Luteolin-4'-o-glucoside	0.246475	0.97817	0.892499	449.107	4.414		Phenylpropanoids and polyketides	Flavonoids	Flavonoid glycosides	C21H20O11
POS_3514	[M+H]+	Maleamic acid	0.264025	4.51024	0.00138576	116.05	8.125		Lipids and lipid-like molecules	Fatty Acyls	Fatty acids and conjugates	C4H5NO3
POS_4303	[M+H]+	Maltol	0.45038	0.383197	0.00205259	127.039	14.202	C11918	Organoheterocyclic compounds	Pyrans	Pyranones and derivatives	C6H6O3
POS_23689	[M+H]+	Marticin	0.437965	0.773013	0.416524	377.083	1.167		Phenylpropanoids and polyketides	Isochromanequinones		C18H16O9
POS_13042	[M+H]+	Meperidine	0.0727379	0.928774	0.728453	248.164	4.899	C07128	Organoheterocyclic compounds	Piperidines	Phenylpiperidines	C15H21NO2
POS_7998	[M+H]+	Mephedrone	0.406576	0.514172	3.34036e-05	178.122	2.38		Organic oxygen compounds	Organooxygen compounds	Carbonyl compounds	C11H15NO
POS_3434	[M+H]+	Methimazole	0.761006	3.09296	0.00499718	115.039	3.561	C07190	Organoheterocyclic compounds	Azolines	Imidazolines	C4H6N2S
POS_5980	[M+H]+	Methionine	0.285661	1.693	0.0729943	150.063	1.873		Organic acids and derivatives	Carboxylic acids and derivatives	Amino acids, peptides, and analogues	C5H11NO2S
POS_35916	[M+H]+	Methyl 18-(hexadecanoyloxy)octadec-9-enoate	0.11949	1.19714	0.343555	551.501	13.811					C35H66O4
POS_28862	[M+Na]+	Methyl (1S,4aS,6R,7S,7aS)-5,6-dihydroxy-7-(hydroxymethyl)-1-[(2S,3R,4S,5S,6R)-3,4,5-trihydroxy-6-(hydroxymethyl)oxan-2-yl]oxy-1,4a,5,6,7,7a-hexahydrocyclopenta[c]pyran-4-carboxylate	0.0436602	0.885893	0.263136	445.13	1.338		Lipids and lipid-like molecules	Prenol lipids	Terpene glycosides	C17H26O12
POS_7584	[M+H]+	Metronidazole	0.279331	1.5396	0.000397083	172.076	5.316	C07203	Organoheterocyclic compounds	Azoles	Imidazoles	C6H9N3O3
POS_14413	[M+H]+	Mirtazapine	0.368221	0.581102	0.0468129	266.16	0.573	C07570	Organoheterocyclic compounds	Piperazinoazepines		C17H19N3
POS_16240	[M+H]+	Myclobutanil	0.433731	819.013	0.178757	289.121	7.463		Phenylpropanoids and polyketides	Homoisoflavonoids	Homoisoflavones	C15H17ClN4
POS_9062	[M+H]+	Myristicin	0.251185	1.34203	0.0191649	193.086	2.908	C10480	Organoheterocyclic compounds	Benzodioxoles		C11H12O3
POS_5996	[M+H]+	N-(2,4-Dimethylphenyl)formamide	0.274099	0.682461	0.00402967	150.091	3.38		Benzenoids	Benzene and substituted derivatives	Anilides	C9H11NO
POS_15121	[M+H]+	Nandrolone	0.788015	0.787208	0.24362	275.2	5.755	C07254	Lipids and lipid-like molecules	Steroids and steroid derivatives	Estrane steroids	C18H26O2
POS_22387	[M+H]+	Napelline	0.362475	0.630814	0.0325458	360.25	8.44		Lipids and lipid-like molecules	Prenol lipids	Diterpenoids	C22H33NO3
POS_4406	[M]+	Naphthalene	0.436869	0.679978	0.000212963	128.062	8.282	C00829	Benzenoids	Naphthalenes		C10H8
POS_4438	[M+H]+	N-Cyclohexylformamide	0.380232	0.816699	0.357694	128.107	10.658		Organic acids and derivatives	Carboxylic acids and derivatives	Carboxylic acid derivatives	C7H13NO
POS_28367	[M+H]+	Neoline/Bullatine B	0.151084	0.645313	0.0495817	438.282	6.09					C24H39NO6
POS_6401	[2M+K]+	Nerol	0.180582	1.30868	0.00149491	155.143	5.093	C09871	Lipids and lipid-like molecules	Prenol lipids	Monoterpenoids	C10H18O
POS_4037	[M+H]+	Nicotinamide	0.517845	0.740574	0.00797153	123.055	1.498	C00153	Organoheterocyclic compounds	Pyridines and derivatives	Pyridinecarboxylic acids and derivatives	C6H6N2O
POS_2936	[M+H]+	N-Methylaniline	0.230544	0.711697	0.00437488	108.081	0.739		Organic nitrogen compounds	Organonitrogen compounds	Amines	C7H9N
POS_11761	[M+H]+	N,N-Dimethyldodecylamine N-oxide	0.117149	1.02368	0.879267	230.247	8.643		Organic nitrogen compounds	Organonitrogen compounds	Aminoxides	C14H31NO
POS_10937	[M+H]+	(+)-Nootkatone	0.488888	0.55896	6.87539e-05	219.174	8.672					C15H22O
POS_9037	[M+H]+	Noreugenin	0.244484	1.74973	4.27445e-05	193.049	3.489					C10H8O4
POS_2302	[M-H2O+H]+	Norvaline	0.254463	1.06213	0.443814	100.076	10.996	C01799	Organic acids and derivatives	Carboxylic acids and derivatives	Amino acids, peptides, and analogues	C5H11NO2
POS_17800	[M-H2O+H]+	NX2 toxin	0.37692	1.32839	0.0157115	307.153	6.259		Lipids and lipid-like molecules	Prenol lipids	Sesquiterpenoids	C17H24O6
POS_29578	[M+H]+	Oleanonic acid	0.425969	2.08683	0.00079801	455.35	9.578					C30H46O3
POS_16690	[M+H]+	Paclobutrazol	0.558288	0.610828	0.00286807	294.133	2.048		Benzenoids	Benzene and substituted derivatives	Phenethylamines	C15H20ClN3O
POS_17062	[M+H]+	Palmitoleoyl Ethanolamide	0.617043	1.46521	0.0014214	298.274	9.804		Organic nitrogen compounds	Organonitrogen compounds	Amines	C18H35NO2
POS_44615	[M+H]+	PC 32:1|PC 16:0_16:1	0.852382	4.82071	0.0412744	732.551	12.878					C40H78NO8P
POS_45018	[M+H]+	PC 33:2|PC 15:0_18:2	0.523197	3.12494	0.0348746	744.553	12.86					C41H78NO8P
POS_44957	[M+H]+	PC 33:3|PC 15:0_18:3	0.865158	4.28389	0.0128629	742.536	12.593					C41H76NO8P
POS_45590	[M+H]+	PC 34:1|PC 16:0_18:1	0.611642	1.5423	0.215511	760.584	13.318					C42H82NO8P
POS_46312	[M+H]+	PC 36:3|PC 18:1_18:2	0.912861	2.29122	0.0140374	784.583	12.181					C44H82NO8P
POS_46239	[M+H]+	PC 36:4|PC 18:2_18:2	2.81185	2.92741	0.127841	782.566	12.652					C44H80NO8P
POS_44047	[M+H]+	PE 34:2|PE 16:0_18:2	0.320284	2.07635	0.123527	716.519	12.9					C39H74NO8P
POS_30050	[M]+	Peonidin-3-glucoside	0.184822	1.32449	0.0336909	463.124	6.289	C12141	Phenylpropanoids and polyketides	Flavonoids	Flavonoid glycosides	[C22H23O11]+
POS_6084	[M+H]+	Perillene	0.172973	1.26301	0.0103186	151.112	3.691					C10H14O
POS_23116	[M+H]+	Perindopril	0.364174	0.627879	0.000546353	369.242	9.851	C07706	Organic acids and derivatives	Carboxylic acids and derivatives	Amino acids, peptides, and analogues	C19H32N2O5
POS_8158	[M+H]+	Phenacetin	0.421552	0.663813	0.0118908	180.102	1.433		Benzenoids	Benzene and substituted derivatives	Anilides	C10H13NO2
POS_1867	[M+H]+	Phenol	0.357605	1.21979	0.00798243	95.0495	3.674	C15584	Benzenoids	Phenols	1-hydroxy-4-unsubstituted benzenoids	C6H6O
POS_26388	[M+Na]+	Phenyl 6-O-[(2R,3R,4R)-3,4-dihydroxy-4-(hydroxymethyl)tetrahydro-2-furanyl]-beta-D-glucopyranoside	0.0147949	1.00624	0.982961	411.122	1.906		Organic oxygen compounds	Organooxygen compounds	Carbohydrates and carbohydrate conjugates	C17H24O10
POS_7306	[M+H]+	Phenylephrine	0.481855	0.364138	1.62635e-10	168.102	0.712	C07441	Benzenoids	Phenols	1-hydroxy-4-unsubstituted benzenoids	C9H13NO2
POS_8454	[M]+	Phosphocholine	0.750729	4.04627	7.89413e-06	184.073	0.541	C00588	Organic nitrogen compounds	Organonitrogen compounds	Quaternary ammonium salts	C5H15NO4P+
POS_7200	[M+Li]+	Phthalic acid	0.264916	1.90058	6.20777e-06	167.034	3.1	C01606	Benzenoids	Benzene and substituted derivatives	Benzoic acids and derivatives	C8H6O4
POS_5871	[M+H]+	Phthalic anhydride	0.241646	0.787578	0.00940926	149.023	7.26					C8H4O3
POS_19845	[M+H]+	Picrocrocin	0.0444737	1.02518	0.604405	331.175	4.89		Organic oxygen compounds	Organooxygen compounds	Carbohydrates and carbohydrate conjugates
POS_12939	[M+H]+	Pimpinellin	0.180247	0.69439	0.0138017	247.06	5.598		Phenylpropanoids and polyketides	Coumarins and derivatives	Furanocoumarins	C13H10O5
POS_4575	[M+H]+	Pipecolic acid	0.16425	1.36001	0.0292526	130.086	0.707	C00408	Organic acids and derivatives	Carboxylic acids and derivatives	Amino acids, peptides, and analogues	C6H11NO2
POS_1279	[M+H]+	Piperidine	0.13554	0.933544	0.60403	86.0968	0.738	C01746	Organoheterocyclic compounds	Piperidines		C5H11N
POS_22443	[M+Na]+	Piperonyl butoxide	0.142898	0.232592	0.000240998	361.196	0.932		Organoheterocyclic compounds	Benzodioxoles		C19H30O5
POS_35992	[M+H]+	Podocarpusflavone A	0.298267	52.4535	0.269864	553.112	8.712					C31H20O10
POS_9931	[M+H]+	Prespatane	0.127605	1.00413	0.935168	205.195	11.038		Lipids and lipid-like molecules	Prenol lipids	Sesquiterpenoids	C15H24
POS_20563	[M+H]+	Pseudocopsinine	0.115589	1.38372	0.194268	339.214	6.929					C21H26N2O2
POS_10925	[M+H]+	Pterosin B	0.0861703	1.09177	0.114849	219.138	4.889		Benzenoids	Indanes	Indanones	C14H18O2
POS_13707	[M+H]+	Pterostilbene	0.472053	1.71848	0.000243517	257.117	6.259	C10287	Phenylpropanoids and polyketides	Stilbenes		C16H16O3
POS_24536	[M+H]+	Pyraclostrobin	0.106202	1.1505	0.869307	388.105	8.496		Organoheterocyclic compounds	Azoles	Pyrazoles	C19H18ClN3O4
POS_719	[M+H]+	Pyridine	0.193416	0.476482	0.0199523	80.0499	14.222	C00747	Organoheterocyclic compounds	Pyridines and derivatives		C5H5N
POS_3523	[M+H]+	Pyrrolidin-1-ium-2-carboxylate	0.0657173	1.05384	0.521082	116.071	1.547		Organic acids and derivatives	Carboxylic acids and derivatives	Amino acids, peptides, and analogues	C5H9NO2
POS_4557	[M+H]+	Quinoline	0.0469649	0.992844	0.985312	130.065	1.362	C06413	Organoheterocyclic compounds	Quinolines and derivatives		C9H7N
POS_25633	[M+H]+	Reserpic acid	0.330759	0.473623	6.1237e-06	401.213	6.711		Alkaloids and derivatives	Corynanthean-type alkaloids		C22H28N2O5
POS_39249	[M+H]+	Reserpine	0.174361	0.522694	0.000191522	609.269	8.895	C06539	Alkaloids and derivatives	Yohimbine alkaloids		C33H40N2O9
POS_23715	[M+H]+	Riboflavin	0.03132	1.04805	0.63416	377.144	3.681	C00255	Organoheterocyclic compounds	Pteridines and derivatives	Alloxazines and isoalloxazines	C17H20N4O6
POS_5166	[M+H]+	Salicylic acid	0.526536	2.06733	0.00316087	139.039	2.881	C00805	Benzenoids	Benzene and substituted derivatives	Benzoic acids and derivatives	C7H6O3
POS_28406	[M+Na]+	Sayaendoside	0.246202	1.7828	0.00849049	439.157	4.133		Organic oxygen compounds	Organooxygen compounds	Carbohydrates and carbohydrate conjugates	C19H28O10
POS_10008	[M+H]+	Scoparone	0.309264	0.720644	0.00585642	207.065	6.185	C09311	Phenylpropanoids and polyketides	Coumarins and derivatives		C11H10O4
POS_11745	[M+H]+	Sebuthylazine	0.323505	0.630168	0.0870094	230.117	3.278		Organoheterocyclic compounds	Triazines	Aminotriazines	C9H16ClN5
POS_26390	[M+Na]+	Secologanin	0.788675	1.26299	0.000965856	411.125	4.228		Lipids and lipid-like molecules	Prenol lipids	Terpene glycosides	C17H24O10
POS_25888	[M+H]+	Secoxyloganin	0.868435	1.92174	0.0426444	405.138	2.671		Lipids and lipid-like molecules	Prenol lipids	Terpene glycosides	C17H24O11
POS_20092	[M+H]+	Seneciphylline	0.195583	1.40347	0.0135346	334.165	6.227		Alkaloids and derivatives			C18H23NO5
POS_27716	[M+H]+	Shanzhiside methyl ester	0.48167	3.59174	0.000264811	429.136	3.964		Lipids and lipid-like molecules	Prenol lipids	Terpene glycosides	C17H26O11
POS_15268	[M+H]+	Shogaol	0.845811	0.475584	0.000380635	277.179	7.208	C10494	Benzenoids	Phenols	Methoxyphenols	C17H24O3
POS_9710	[M+H]+	Simazine	0.4644	0.557196	0.000657359	202.086	1.9		Organoheterocyclic compounds	Triazines	1,3,5-triazines	C7H12ClN5
POS_18078	[M]+	Sinapine	0.382522	2.23317	0.0196632	310.164	4.133		Phenylpropanoids and polyketides	Cinnamic acids and derivatives	Hydroxycinnamic acids and derivatives	[C16H24NO5]+
POS_10028	[M+H]+	Sinapoyl malate	0.316044	0.637405	1.14665e-05	207.137	5.865		Phenylpropanoids and polyketides	Cinnamic acids and derivatives	Hydroxycinnamic acids and derivatives	C15H16O9
POS_23532	[M+H]+	Skullcapflavone II	0.0728146	0.866247	0.387996	375.107	8.255	C10183	Phenylpropanoids and polyketides	Flavonoids	O-methylated flavonoids	C19H18O8
POS_7630	[M+H]+	Sn-Glycerol 3-phosphate	0.180769	0.774357	0.100892	173.021	10.236	C00093	Lipids and lipid-like molecules	Glycerophospholipids	Glycerophosphates	C3H9O6P
POS_1868	[M-H2O+H]+	SORBATE	0.250864	0.73396	0.00015472	95.0495	8.716					C6H8O2
POS_12082	[M+H]+	Sparteine	0.125018	0.821286	0.287011	235.205	7.412		Alkaloids and derivatives	Lupin alkaloids	Sparteine, lupanine, and related alkaloids	C15H26N2
POS_49653	[M+Na]+	Stachybocin C	0.150345		0.0216056	921.478	7.567		Organoheterocyclic compounds	Isoindoles and derivatives	Isoindolines	C52H70N2O11
POS_17412	[M+H]+	Sternbin	0.129248	0.920758	0.320911	303.086	5.903		Phenylpropanoids and polyketides	Flavonoids	O-methylated flavonoids	C16H14O6
POS_26480	[M+H]+	STIGMASTA-4,22-DIEN-3-ONE	0.15702	1.17547	0.520871	411.361	12.839					C29H46O
POS_26641	[M+H]+	Stigmasterol	0.161802	0.95541	0.822881	413.376	13.048		Lipids and lipid-like molecules	Steroids and steroid derivatives	Stigmastanes and derivatives	C29H48O
POS_8355	[M+H]+	Syringaldehyde	0.457007	1.7575	1.2922e-05	183.065	2.713		Benzenoids	Phenols	Methoxyphenols	C9H10O4
POS_24726	[M+H]+	Syringin	0.25173	1.11433	0.277558	390.175	2.272		Organic oxygen compounds	Organooxygen compounds	Carbohydrates and carbohydrate conjugates	C17H24O9
POS_27215	[M+H]+	Talatisamine	0.234025	0.251714	0.000108312	422.286	7.641					C24H39NO5
POS_16776	[M+H]+	Tanshinone IIA	0.52859	32.2889	0.000116949	295.132	9.617		Lipids and lipid-like molecules	Prenol lipids	Diterpenoids	C19H18O3
POS_12012	[M+H]+	Tebutam	0.0648179	1.05971	0.191607	234.185	7.049		Benzenoids	Benzene and substituted derivatives		C15H23NO
POS_26743	[M+H]+	Tentoxin	0.385457	0.702199	0.0513373	415.223	8.639		Organic acids and derivatives	Carboxylic acids and derivatives	Amino acids, peptides, and analogues	C22H30N4O4
POS_19831	[M+H]+	Tetrahydrosappanone A Trimethyl Ether	0.21135	1.04231	0.751904	331.153	4.249					C19H22O5
POS_8219	[M+H]+	Theobromine	0.223959	0.546936	0.0422692	181.086	11.353	C07480	Organoheterocyclic compounds	Imidazopyrimidines	Purines and purine derivatives	C7H8N4O2
POS_20820	[M+H]+	Thiophanate-methyl	0.377628	12.2812	0.237687	343.052	5.497		Benzenoids	Benzene and substituted derivatives		C12H14N4O4S2
POS_10999	[M+H]+	trans-Zeatin	0.700062	0.662358	0.00607455	220.119	3.057	C00371	Organoheterocyclic compounds	Imidazopyrimidines	Purines and purine derivatives	C10H13N5O
POS_13490	[M+H]+	Triamterene	0.151137	0.981311	0.87447	254.117	3.944	D00386	Organoheterocyclic compounds	Pteridines and derivatives		C12H11N7
POS_5112	[M+H]+	Trigonelline	0.210522	1.02842	0.639078	138.055	4.054	C01004	Alkaloids and derivatives			C7H7NO2
POS_15412	[M+H]+	Triphenylphosphine oxide	0.679945	0.928005	0.112586	279.093	6.887		Benzenoids	Benzene and substituted derivatives	Phenylphosphines and derivatives	C18H15OP
POS_5542	[M+H-H2O]+	Tryptophol	0.362061	0.488685	0.00489511	144.081	2.893	C00955	Organoheterocyclic compounds	Indoles and derivatives	Indoles	C10H11NO
POS_23661	[M+H]+	Tuberostemonine	0.516954	0.399145	0.00141212	376.248	5.089					C22H33NO4
POS_39257	[M+H]+	Tulipanin	0.300475	1.43024	0.0271972	609.27	11.157	C16315	Phenylpropanoids and polyketides	Flavonoids	Flavonoid glycosides	[C27H31O16]+
POS_36941	[M]+*	Tunaxanthin	0.567346	2.13138	0.000153763	568.428	11.595					C40H56O2
POS_8289	[M+H]+	Tyrosine	0.241011	0.625886	0.0231679	182.081	1.271	C00082	Organic acids and derivatives	Carboxylic acids and derivatives	Amino acids, peptides, and analogues	C9H11NO3
POS_31223	[M+NH4]+	Urceolide	0.148279	1.03321	0.543177	480.243	4.889		Organic oxygen compounds	Organooxygen compounds	Carbohydrates and carbohydrate conjugates	C21H34O11
POS_29580	[M+H]+	Ursonic acid	0.30645	711.557	0.027294	455.351	7.246					C30H46O3
POS_6938	[M+H]+	Valerophenone	0.351031	1.23409	0.0156478	163.111	6.548		Organic oxygen compounds	Organooxygen compounds	Carbonyl compounds	C11H14O
POS_14488	[M+H]+	Verrucarol	0.136041	1.15757	0.0929816	267.159	4.436		Lipids and lipid-like molecules	Prenol lipids	Sesquiterpenoids	C15H22O4
POS_29672	[M+H]+	Vindoline	0.449769	0.530883	4.04231e-05	457.232	10.319					C25H32N2O6
POS_11781	[M+H]+	Visnagin	0.208975	1.65019	0.00679816	231.065	5.05	C09049	Organoheterocyclic compounds	Benzopyrans	1-benzopyrans	C13H10O4
POS_27922	[M+H]+	Vitamin E	0.345452	0.75976	0.205799	431.388	12.653	C02477	Lipids and lipid-like molecules	Prenol lipids	Quinone and hydroquinone lipids	C29H50O2
POS_30789	[M+H]+	Vitamin E acetate	0.166877	0.742239	0.274322	473.397	13.027		Lipids and lipid-like molecules	Prenol lipids	Quinone and hydroquinone lipids	C31H52O3
POS_12065	[M-H2O+H]+	Walleminone	0.744914	0.317718	1.19475e-06	235.168	8.329		Lipids and lipid-like molecules	Prenol lipids	Sesquiterpenoids	C15H24O3
POS_9371	[M+H]+	Xanthoxylin	0.41145	1.6091	0.001995	197.081	1.542	C10726	Organic oxygen compounds	Organooxygen compounds	Carbonyl compounds	C10H12O4
POS_26876	[M+Na]+	(Z)-3-Hexenylvicianoside	0.701298	1.72078	0.000205937	417.172	4.443		Lipids and lipid-like molecules	Fatty Acyls	Fatty acyl glycosides	C17H30O10
POS_24543	[M+H]+	Z-Dimethomorph	0.177825	15.1693	0.224389	388.13	7.369		Benzenoids	Benzene and substituted derivatives	Diphenylmethanes	C21H22ClNO4
POS_17619	[M-H2O+H]+	Zeranol	0.15151	0.714834	0.16267	305.174	5.967		Phenylpropanoids and polyketides	Macrolides and analogues		C18H26O5
NEG_12499	[M-H]-	5-O-Feruloylquinic acid	1.05611	4.60145	9.98506e-09	367.105	3.068		Organic oxygen compounds	Organooxygen compounds	Alcohols and polyols	C17H20O9
NEG_7037	[M-H]-	Dihydroartemisinic acid	1.6577	0.231807	2.9416e-08	235.171	8.277					C15H24O2
NEG_9332	[M-H]1-	9-Hydroxy-10E,12Z-octadecadienoic acid	8.30368	0.271382	4.418e-08	295.229	8.781		Lipids and lipid-like molecules	Fatty Acyls	Lineolic acids and derivatives	C18H32O3
NEG_7688	[M-H]-	Palmitic acid	3.58487	0.400312	6.81236e-08	255.233	10.81	C00249	Lipids and lipid-like molecules	Fatty Acyls	Fatty acids and conjugates	C16H32O2
NEG_22099	[M-H]-	Dronedarone	1.38031	0.348931	1.97315e-07	555.285	10.245		Organic oxygen compounds	Organooxygen compounds	Carbonyl compounds	C31H44N2O5S
NEG_14371	[M-H]-	Sweroside	5.42771	0.537473	6.55975e-07	403.126	3.668		Organic oxygen compounds	Organooxygen compounds	Carbohydrates and carbohydrate conjugates	C16H22O9
NEG_15887	[M-H]-	7-O-Ethylmorroniside	4.29317	3.31995	6.63271e-07	433.137	3.581					C19H30O11
NEG_2995	[M-H]-	3,4-Dihydroxybenzaldehyde	1.91199	0.539844	1.7559e-06	137.023	2.03	C16700	Organic oxygen compounds	Organooxygen compounds	Carbonyl compounds	C7H6O3
NEG_8445	[M-H]-	gamma-Linolenic acid	3.81999	0.502458	1.99375e-06	277.218	10.122	C06426	Lipids and lipid-like molecules	Fatty Acyls	Lineolic acids and derivatives	C18H30O2
NEG_8538	[M-H]-	Linoleic acid	1.23228	0.46218	3.2923e-06	279.233	11.632	C01595	Lipids and lipid-like molecules	Fatty Acyls	Lineolic acids and derivatives	C18H32O2
NEG_14370	[M-H]-	[2-(beta-D-Glucopyranosyloxy)-5-(methoxycarbonyl)-3-vinyl-3,4-dihydro-2H-pyran-4-yl]acetic acid	5.04388	2.55565	4.1863e-06	403.126	2.709		Lipids and lipid-like molecules	Prenol lipids	Terpene glycosides	C17H24O11
NEG_11838	[M-H]-	Chlorogenic acid	1.93834	3.07086	4.27442e-06	353.088	2.29	C00852	Organic oxygen compounds	Organooxygen compounds	Alcohols and polyols	C16H18O9
NEG_17078	[M-H]-	2-Azaniumylethyl (3-hexadecanoyloxy-2-hydroxypropyl) phosphate	1.3172	2.58524	2.35979e-05	452.279	10.696		Lipids and lipid-like molecules	Glycerophospholipids	Glycerophosphoethanolamines	C21H44NO7P
NEG_13533	[M-H]-	Lactose	2.52202	1.6569	2.63949e-05	387.116	0.616					C12H22O11
NEG_2714	[M-H]-	D-Malate	1.09268	1.95312	5.19853e-05	133.013	0.536	C00497	Organic acids and derivatives	Hydroxy acids and derivatives	Beta hydroxy acids and derivatives	C4H6O5
NEG_9938	[M-H]-	9-Hydroperoxy-, (Z,Z,Z)-10,12,15-octadecatrienoic acid	1.16009	0.276777	6.94447e-05	309.208	6.474		Lipids and lipid-like molecules	Fatty Acyls	Lineolic acids and derivatives	C18H30O4
NEG_11305	[M-H]-	Sucrose	3.54816	1.36323	0.000126234	341.11	0.616	C00089	Organic oxygen compounds	Organooxygen compounds	Carbohydrates and carbohydrate conjugates	C12H22O11
NEG_18658	[M-H]-	LPG 16:0	1.63491	2.40396	0.000250152	483.273	10.226					C22H45O9P
NEG_24051	[M-2H]-	Rutin	2.32748	1.86919	0.000286528	609.147	4.183	C05625	Phenylpropanoids and polyketides	Flavonoids	Flavonoid glycosides	C27H30O16
NEG_20238	[M-H]-	Isochlorogenic acid A	3.37547	1.35311	0.000329319	515.121	3.33		Organic oxygen compounds	Organooxygen compounds	Alcohols and polyols	C25H24O12
NEG_20883	[M-H]-	(1R,3R,4S,5R)-3-[(E)-3-(3,4-Dihydroxyphenyl)prop-2-enoyl]oxy-1,5-dihydroxy-4-[(E)-3-(3-hydroxy-4-methoxyphenyl)prop-2-enoyl]oxycyclohexane-1-carboxylic acid	1.13843	2.42474	0.000790886	529.137	4.259		Organic oxygen compounds	Organooxygen compounds	Alcohols and polyols	C26H26O12
NEG_18317	[M]-	1-(9Z,12Z-Octadecadienoyl)-2-hydroxy-sn-glycero-3-phosphoethanolamine	1.17872	2.11047	0.000967779	476.279	10.419		Lipids and lipid-like molecules	Fatty Acyls	Lineolic acids and derivatives	[C23H43NO7P]-
NEG_16994	[M-H]-	Morroniside	1.6322	11.84	0.00100831	451.146	3.949					C17H26O11
NEG_16733	[M-H]-	Geranyl 6-O-alpha-L-arabinofuranosyl-beta-D-glucopyranoside	1.04913	2.86364	0.00208736	447.224	6.312		Lipids and lipid-like molecules	Prenol lipids	Terpene glycosides	C21H36O10
NEG_8827	[M-H]-	Luteolin	2.07848	1.62104	0.00301289	285.042	5.492	C01514	Phenylpropanoids and polyketides	Flavonoids	Flavones	C15H10O6
NEG_19715	[M-H]-	Quercetin 3-O-(6''-acetyl-glucoside)	1.371	15.2332	0.00326456	505.099	4.096		Phenylpropanoids and polyketides	Flavonoids	Flavonoid glycosides	C23H22O13
NEG_12937	[M-H]-	Loganic acid	1.56223	3.45349	0.00547025	375.13	0.665		Lipids and lipid-like molecules	Prenol lipids	Terpene glycosides	C16H24O10
NEG_17603	[M-H]-	Isoquercitrin	2.23835	1.88732	0.00562323	463.09	4.169	C05623	Phenylpropanoids and polyketides	Flavonoids	Flavonoid glycosides	C21H20O12
NEG_22436	[M+HCOO]-	(2-Hydroxy-3-octadeca-9,12-dienoyloxypropyl) 2-(trimethylazaniumyl)ethyl phosphate	1.24701	1.89976	0.00756157	564.332	10.406		Lipids and lipid-like molecules	Glycerophospholipids	Glycerophosphocholines	C26H50NO7P
NEG_4695	[M-H]-	5-Acetylsalicylic acid	2.24485	2.43431	0.00924897	179.056	4.218					C9H8O4
NEG_5255	[M-H]-	Quinic acid	1.99158	1.70655	0.012218	191.055	2.291	C00296	Organic oxygen compounds	Organooxygen compounds	Alcohols and polyols	C7H12O6
NEG_17496	[M-H]-	Hispidulin 4'-glucoside	1.14261	4.47571	0.0148938	461.112	4.9		Phenylpropanoids and polyketides	Flavonoids	Flavonoid glycosides	C22H22O11
NEG_20235	[M-H]-	Isochlorogenic acid b	2.17275	1.35447	0.0157455	515.121	3.729		Organic oxygen compounds	Organooxygen compounds	Alcohols and polyols
NEG_19876	[M-H]-	LPG 18:2	2.19855	0.706916	0.0336772	507.273	10.11					C24H45O9P
NEG_16012	[M+FA-H]-	Loganin	1.60065	1.57419	0.0420462	435.151	3.785		Lipids and lipid-like molecules	Prenol lipids	Terpene glycosides	C17H26O10
NEG_16666	[M]-	Kaempferol 7-O-glucoside	1.23461	1.38034	0.0834946	447.094	4.412		Phenylpropanoids and polyketides	Flavonoids	Flavonoid glycosides	[C21H19O11]-
NEG_10688	[M-H]-	10-(4-Sulfophenyl)decanoic acid	0.429334	0.576869	1.65611e-05	327.128	10.063		Benzenoids	Benzene and substituted derivatives	Benzenesulfonic acids and derivatives	C16H24O5S
NEG_10188	[M-H]-	12,13-Dihydroxyoctadec-9-enoic acid	0.91696	0.410859	0.000143264	313.239	7.83		Lipids and lipid-like molecules	Fatty Acyls	Fatty acids and conjugates	C18H34O4
NEG_2266	[M-H]-	1,2,4-Benzenetriol	0.0584442	0.787605	0.346622	125.023	2.172	C02814	Benzenoids	Phenols	Benzenetriols and derivatives	C6H6O3
NEG_6282	[M-H]-	12-Hydroxydodec-3-enoic acid	0.096969	0.851957	0.32434	213.149	5.692		Organic acids and derivatives	Hydroxy acids and derivatives	Medium-chain hydroxy acids and derivatives	C12H22O3
NEG_10190	[M-H]-	(12Z)-9,10-Dihydroxyoctadec-12-enoic acid	0.551192	0.322602	0.000526442	313.239	8.006	C14828	Lipids and lipid-like molecules	Fatty Acyls	Fatty acids and conjugates	C18H34O4
NEG_9188	[M-H]1-	13-HoTrE	0.132782	0.953821	0.741238	293.213	7.001		Lipids and lipid-like molecules	Fatty Acyls	Lineolic acids and derivatives	C18H30O3
NEG_6629	[M-H]-	13-Oxotrideca-9,11-dienoic acid	0.570641	0.224805	9.9594e-08	223.134	8.329		Lipids and lipid-like molecules	Fatty Acyls	Fatty acids and conjugates	C13H20O3
NEG_9190	[M-H]-	14-(3-Ethyloxiran-2-YL)tetradeca-9,12-dienoic acid	0.0603037	1.04589	0.824235	293.213	7.116		Lipids and lipid-like molecules	Fatty Acyls	Fatty acids and conjugates	C18H30O3
NEG_3812	[M]-	1,4-Naphthoquinone	0.282853	21.6214	0.270486	158.035	5.497		Benzenoids	Naphthalenes	Naphthoquinones	C10H6O2
NEG_9815	[M-H]-	16-Hydroxy-9-oxooctadeca-10,12,14-trienoic acid	0.716545	0.430689	5.25649e-05	307.193	6.389		Lipids and lipid-like molecules	Fatty Acyls	Lineolic acids and derivatives	C18H28O4
NEG_22360	[M+FA-H]-	1-Hydroxy-2-(9Z,12Z,15Z-octadecatrienoyl)-sn-glycero-3-phosphocholine	0.65589	2.70241	0.00107582	562.316	9.842		Lipids and lipid-like molecules	Glycerophospholipids	Glycerophosphocholines	C26H48NO7P
NEG_11855	[M-H]-	(1r,3R,4s,5S)-4-{[(2E)-3-(3,4-Dihydroxyphenyl)-2-propenoyl]oxy}-1,3,5-trihydroxycyclohexanecarboxylic acid	1.62071	1.22746	0.439283	353.088	1.939		Organic oxygen compounds	Organooxygen compounds	Alcohols and polyols	C16H18O9
NEG_17269	[M-H]-	(1S,2R,4As,6aS,6bR,10S,12aR)-10-hydroxy-1,2,6a,6b,9,9,12a-heptamethyl-2,3,4,5,6,6a,7,8,8a,10,11,12,13,14b-tetradecahydro-1H-picene-4a-carboxylic acid	0.688368	1.96334	0.0180171	455.355	10.787		Lipids and lipid-like molecules	Prenol lipids	Triterpenoids	C30H48O3
NEG_7477	[M-H]-	2-[(1S,2S,4aR,8aS)-1-Hydroxy-4a-methyl-8-methylenedecahydro-2-naphthalenyl]acrylic acid	0.269284	0.342895	1.03737e-05	249.15	5.791		Lipids and lipid-like molecules	Prenol lipids	Sesquiterpenoids	C15H22O3
NEG_12862	[M-H]-	2-[2-[(Z)-pent-2-enyl]-3-[3,4,5-trihydroxy-6-(hydroxymethyl)oxan-2-yl]oxycyclopentyl]acetic acid	0.289183	1.47203	0.00415283	373.187	4.449		Lipids and lipid-like molecules	Fatty Acyls	Fatty acyl glycosides	C18H30O8
NEG_21377	[M-H]-	2-[3-[4-[1,3-Dihydroxy-1-(4-hydroxy-3-methoxyphenyl)propan-2-yl]oxy-3-methoxyphenyl]propoxy]-6-(hydroxymethyl)oxane-3,4,5-triol	0.3868	1.86329	9.75023e-05	539.216	3.859		Lignans, neolignans and related compounds	Lignan glycosides		C26H36O12
NEG_2724	[M-H]-	2,3-Dihydroxy-3-methylbutanoic acid	0.281041	1.2504	0.318779	133.049	0.653		Lipids and lipid-like molecules	Fatty Acyls	Fatty acids and conjugates	C5H10O4
NEG_3623	[M-H]-	2,5-Dihydroxybenzoic acid	0.13848	0.42638	0.0108094	153.018	0.844	C00628	Benzenoids	Benzene and substituted derivatives	Benzoic acids and derivatives	C7H6O4
NEG_21021	[M-H]-	2-Alahpa	0.222383	0.39158	5.47492e-05	531.443	12.156		Lipids and lipid-like molecules	Fatty Acyls	Fatty acids and conjugates	C34H60O4
NEG_5863	[M-H]-	2-Azaniumyl-3-(1H-indol-3-yl)propanoate	0.0813936	1.21673	0.0934297	203.082	2.323		Organoheterocyclic compounds	Indoles and derivatives	Indolyl carboxylic acids and derivatives	C11H12N2O2
NEG_18413	[M-H]-	2-Azaniumylethyl (2-hydroxy-3-octadec-9-enoyloxypropyl) phosphate	0.333894	0.792746	0.215438	478.296	10.81		Lipids and lipid-like molecules	Glycerophospholipids	Glycerophosphoethanolamines	C23H46NO7P
NEG_452	[M-H]-	2-Butyne-1,4-diol	0.436185	2.50385	8.04362e-05	85.0282	0.535		Organic oxygen compounds	Organooxygen compounds	Alcohols and polyols	C4H6O2
NEG_9914	[M-H]-	2-Dodecoxyethyl hydrogen sulfate	0.222666	0.664837	0.0941297	309.175	9.444		Organic acids and derivatives	Organic sulfuric acids and derivatives	Sulfuric acid esters	C14H30O5S
NEG_20008	[M-H]-	2-Hexadecanoyloxyhexadecanoic acid	0.108861	0.349934	0.000117531	509.458	12.559		Lipids and lipid-like molecules	Fatty Acyls	Fatty acids and conjugates	C32H62O4
NEG_25888	[M-H]-	[2-Hydroxy-3-[3,4,5-trihydroxy-6-[[3,4,5-trihydroxy-6-(hydroxymethyl)oxan-2-yl]oxymethyl]oxan-2-yl]oxypropyl] octadeca-9,12,15-trienoate	0.0580447	1.09022	0.623021	675.36	9.855		Lipids and lipid-like molecules	Glycerolipids	Glycosylglycerols	C33H56O14
NEG_22536	[M+HCOO]-	(2-Hydroxy-3-octadec-9-enoyloxypropyl) 2-(trimethylazaniumyl)ethyl phosphate	0.347862	2.05209	0.00140078	566.346	10.665		Lipids and lipid-like molecules	Glycerophospholipids	Glycerophosphocholines	C26H52NO7P
NEG_2630	[M-H]-	2-Hydroxy-4-methylvaleric acid	0.207213	0.504189	0.0010009	131.07	1.631		Lipids and lipid-like molecules	Fatty Acyls	Fatty acids and conjugates	C6H12O3
NEG_1135	[M-H]-	2-Hydroxybutyric acid	0.0421403	0.761509	0.504363	103.039	14.099	C05984	Organic acids and derivatives	Hydroxy acids and derivatives	Alpha hydroxy acids and derivatives	C4H8O3
NEG_1132	[M-H]-	2-Hydroxyisobutyric acid	0.0909165	0.306053	0.124722	103.039	14.158		Organic acids and derivatives	Hydroxy acids and derivatives	Alpha hydroxy acids and derivatives	C4H8O3
NEG_4550	[M-H]-	2-Isopropylmalic acid	0.27183	0.800153	0.296609	175.06	0.729		Lipids and lipid-like molecules	Fatty Acyls	Fatty acids and conjugates	C7H12O5
NEG_5178	[M-H]-	(2-Oxo-2,3-dihydro-1H-indol-3-yl)acetic acid	0.21528	1.63721	0.0342018	190.051	4.347		Organoheterocyclic compounds	Indoles and derivatives	Indolyl carboxylic acids and derivatives	C10H9NO3
NEG_140	[M-H]-	2-Oxonioacetate	0.0275656	0.810813	0.0989107	75.0075	3.051		Organic acids and derivatives	Hydroxy acids and derivatives	Alpha hydroxy acids and derivatives	C2H4O3
NEG_17864	[M+FA-H]-	(2R,3S,4S,5R,6R)-2-[[(2R,3R,4R)-3,4-Dihydroxy-4-(hydroxymethyl)oxolan-2-yl]oxymethyl]-6-oct-1-en-3-yloxyoxane-3,4,5-triol	0.435104	2.16445	0.00321389	467.215	5.885		Lipids and lipid-like molecules	Fatty Acyls	Fatty acyl glycosides	C19H34O10
NEG_10797	[M-H]-	(2Z)-4,6-Dihydroxy-2-[(4-hydroxy-3,5-dimethoxyphenyl)methylidene]-1-benzofuran-3-one	0.293984	1.60981	0.0390742	329.067	6.005		Phenylpropanoids and polyketides	Aurone flavonoids		C17H14O7
NEG_9216	[M-H]-	3-(2,5-Octadienyl)-oxiraneoctanoic acid	0.14839	1.02415	0.937066	293.214	12.024		Lipids and lipid-like molecules	Fatty Acyls	Fatty acids and conjugates	C18H30O3
NEG_4122	[M-H]-	3-(2-Hydroxyphenyl)propanoic acid	0.015757	1.28632	0.222462	165.055	14.176	C01198	Phenylpropanoids and polyketides	Phenylpropanoic acids		C9H10O3
NEG_4021	[M-H]-	3-(3-Hydroxy-phenyl)-acrylic acid	0.0449753	0.851528	0.0951975	163.039	14.068		Phenylpropanoids and polyketides	Cinnamic acids and derivatives	Hydroxycinnamic acids and derivatives	C9H8O3
NEG_25918	[M-H]-	3,4,5-Tricaffeoylquinic acid	0.109999	1.32824	0.0684346	677.154	4.59		Organic oxygen compounds	Organooxygen compounds	Alcohols and polyols	C34H30O15
NEG_3612	[M-H]-	3,4-Dihydroxybenzoic acid	0.0933552	0.676	0.0473878	152.995	0.569	C00230	Benzenoids	Benzene and substituted derivatives	Benzoic acids and derivatives	C7H6O4
NEG_19314	[M-H]-	3,5-Dihydroxy-4-[3,4,5-trihydroxy-6-[[4-(2-hydroxypropan-2-yl)cyclohexene-1-carbonyl]oxymethyl]oxan-2-yl]oxybenzoic acid	0.705405	2.60854	0.0174149	497.167	5.221		Lipids and lipid-like molecules	Saccharolipids		C23H30O12
NEG_4504	[M-H]-	3-[(Carboxycarbonyl)amino]-L-alanine	0.14146	1.4044	0.0606437	174.955	0.686					C5H8N2O5
NEG_14531	[M-H]-	3-Dehydrocholic acid	0.160771	0.264005	0.000354414	405.265	8.323		Lipids and lipid-like molecules	Steroids and steroid derivatives	Bile acids, alcohols and derivatives	C24H38O5
NEG_22258	[M+FA-H]-	3-(Hexopyranosyloxy)-2-hydroxypropyl ester, (9Z,12Z,15Z)-9,12,15-octadecatrienoic acid	0.412346	1.33667	0.100098	559.315	10.114		Lipids and lipid-like molecules	Glycerolipids	Glycosylglycerols	C27H46O9
NEG_3591	[M-H]-	3-Hydroxyanthranilic acid	0.247426	0.386938	2.41212e-06	152.034	5.018	C00632	Benzenoids	Benzene and substituted derivatives	Benzoic acids and derivatives	C7H7NO3
NEG_2076	[M-H]-	3-Hydroxybenzaldehyde	0.227555	3.5184	5.76516e-05	121.029	12.524		Organic oxygen compounds	Organooxygen compounds	Carbonyl compounds	C7H6O2
NEG_2983	[M-H]-	3-Hydroxybenzoic acid	0.0467917	1.10758	0.328022	137.023	5.129	C00587	Benzenoids	Benzene and substituted derivatives	Benzoic acids and derivatives	C7H6O3
NEG_2176	[M-H]-	3-Hydroxybenzyl alcohol	0.543135	2.17918	0.0219973	123.044	4.218	C03351	Benzenoids	Benzene and substituted derivatives	Benzyl alcohols	C7H8O2
NEG_577	[M-H]-	3-Hydroxypropionic acid	0.557556	2.53647	0.000360338	89.0232	4.219	C01013	Organic acids and derivatives	Hydroxy acids and derivatives	Beta hydroxy acids and derivatives	C3H6O3
NEG_750	[M-H]-	3-Hydroxypyridine	0.0612809	0.206886	0.000656963	94.0286	4.4		Organoheterocyclic compounds	Pyridines and derivatives	Hydroxypyridines	C5H5NO
NEG_5161	[M-H]-	3-Hydroxysuberic acid	0.161568	1.49529	0.0242876	189.076	0.937		Organic acids and derivatives	Hydroxy acids and derivatives	Medium-chain hydroxy acids and derivatives	C8H14O5
NEG_7311	[M-H]-	3-Hydroxytetradecanoic acid	0.458756	0.447424	0.000244509	243.197	9.044		Lipids and lipid-like molecules	Fatty Acyls	Fatty acids and conjugates	C14H28O3
NEG_6117	[M-H]-	3-Methoxytyrosine	0.592939	0.591964	0.0111942	210.077	2.151		Organic acids and derivatives	Carboxylic acids and derivatives	Amino acids, peptides, and analogues	C10H13NO4
NEG_2171	[M-H]-	3-Methylcatechol	0.281036	2.43959	5.85122e-07	123.044	3.019		Benzenoids	Phenols	Benzenediols	C7H8O2
NEG_12497	[M-H]-	3-O-Feruloylquinic acid	0.731624	1.21597	0.436565	367.104	2.253	C02572	Organic oxygen compounds	Organooxygen compounds	Alcohols and polyols	C17H20O9
NEG_10525	[M-H]-	(3S)-5-[(1R,2R,8aS)-2-hydroxy-2,5,5,8a-tetramethyl-3,4,4a,6,7,8-hexahydro-1H-naphthalen-1-yl]-3-methylpentanoic acid	0.426227	0.474128	0.000328115	323.26	9.552		Lipids and lipid-like molecules	Prenol lipids	Diterpenoids	C20H36O3
NEG_4617	[M-H]-	4-Hydroxy-3-methoxycinnamaldehyde	0.0697342	1.02657	0.903778	177.055	4.254	C02666	Benzenoids	Phenols	Methoxyphenols	C10H10O3
NEG_2046	[M-H]-	4-Hydroxybenzaldehyde	0.107139	0.69034	0.00853964	121.028	1.589	C00633	Organic oxygen compounds	Organooxygen compounds	Carbonyl compounds	C7H6O2
NEG_4022	[M-H]-	4-Hydroxycinnamic acid	0.26082	0.745185	0.0226495	163.039	2.703	C00811	Phenylpropanoids and polyketides	Cinnamic acids and derivatives	Hydroxycinnamic acids and derivatives	C9H8O3
NEG_3312	[M-H]-	4-Hydroxyquinoline	0.228587	0.675929	0.000556604	144.045	4.302		Organoheterocyclic compounds	Quinolines and derivatives	Quinolones and derivatives	C9H7NO
NEG_3525	[M-H]-	4-Methoxybenzoic acid	0.0650493	0.801193	0.262616	151.039	14.062	C02519	Benzenoids	Benzene and substituted derivatives	Benzoic acids and derivatives	C8H8O3
NEG_3055	[M-H]-	4-Nitrophenol	0.233132	0.381967	0.0114351	138.019	3.239	C00870	Benzenoids	Phenols	Nitrophenols	C6H5NO3
NEG_4299	[M-H]-	4-Oxonon-2-enoic Acid	0.419813	3.92835	3.13561e-05	169.086	4.602		Organic acids and derivatives	Keto acids and derivatives	Medium-chain keto acids and derivatives	C9H14O3
NEG_4880	[M-H]-	4-Pyridoxic acid	0.106901	0.913912	0.40622	182.046	2.186	C00847	Organoheterocyclic compounds	Pyridines and derivatives	Pyridinecarboxylic acids and derivatives	C8H9NO4
NEG_23013	[M-H]-	5,7,3',4'-Tetrahydroxy-4-phenylcoumarin 5-O-apiosyl-(1->6)-glucoside	0.549596	1.63288	0.0882567	579.138	4.228		Phenylpropanoids and polyketides	Coumarins and derivatives	Coumarin glycosides	C26H28O15
NEG_23989	[M-H]-	5-Hydroxy-2-(3-hydroxy-4-methoxyphenyl)-4-oxo-4H-1-benzopyran-7-yl 2-O-(6-deoxy-alpha-L-mannopyranosyl)-beta-D-glucopyranoside	0.50427	3.28261	0.0101446	607.169	4.947		Phenylpropanoids and polyketides	Flavonoids	Flavonoid glycosides	C28H32O15
NEG_22233	[M-H]-	5-O-Caffeoyl-4-O-sinapoylquinic acid	0.74062	4.9462	5.93017e-05	559.148	4.196		Organic oxygen compounds	Organooxygen compounds	Alcohols and polyols	C27H28O13
NEG_3577	[M-H]-	5-Propylbenzene-1,3-diol	0.127924	1.38721	0.208044	151.075	3.867		Benzenoids	Benzene and substituted derivatives	Phenylpropanes	C9H12O2
NEG_22797	[M-H]-	5(S)-5-Carboxystrictosidine	0.474181	1.43193	0.0314909	573.209	4.615		Lipids and lipid-like molecules	Prenol lipids	Terpene glycosides	C28H34N2O11
NEG_19167	[M+FA-H]-	(6,6-Dimethylbicyclo[3.1.1]hept-2-yl)methyl 6-O-[(2R,3R,4R)-3,4-dihydroxy-4-(hydroxymethyl)tetrahydro-2-furanyl]-beta-D-glucopyranoside	0.912967	3.95164	0.0003742	493.232	6.328		Lipids and lipid-like molecules	Prenol lipids	Terpene glycosides	C21H36O10
NEG_8819	[M-H]-	6-Hydroxyapigenin	0.0349059	1.26574	0.205843	285.041	4.412	C10184	Phenylpropanoids and polyketides	Flavonoids	Flavones	C15H10O6
NEG_19863	[M+FA-H]-	6-O-Pentopyranosyl-1-O-[(2,6,6-trimethyl-1-cyclohexen-1-yl)carbonyl]-beta-D-glucopyranose	0.326868	3.03671	0.00667682	507.21	6.101		Organic oxygen compounds	Organooxygen compounds	Carbohydrates and carbohydrate conjugates	C21H34O11
NEG_26382	[M+FA-H]-	7-[(6-O-alpha-L-Rhamnopyranosyl-beta-D-glucopyranosyl)oxy]-5-hydroxy-3',4',5'-trimethoxyflavone	0.025573	1.26298	0.462398	697.202	6.4		Phenylpropanoids and polyketides	Flavonoids	Flavonoid glycosides	C30H36O16
NEG_12202	[M-H]-	7-Methyl-1-[(2S,3R,4S,5S,6R)-3,4,5-trihydroxy-6-(hydroxymethyl)oxan-2-yl]oxy-1,4a,5,6,7,7a-hexahydrocyclopenta[c]pyran-4-carboxylic acid	0.101034	1.15407	0.272104	359.135	2.665		Lipids and lipid-like molecules	Prenol lipids	Terpene glycosides	C16H24O9
NEG_9076	[M-H]-	8-(2-Oxo-5-pent-2-enylcyclopent-3-en-1-yl)octanoic acid	0.325004	0.661808	0.0038162	291.197	6.61		Lipids and lipid-like molecules	Fatty Acyls	Eicosanoids	C18H28O3
NEG_9649	[M-H]-	8,9,15-Trihydroxypentadecane-1-carboxylic acid	0.0160618	1.08404	0.546158	303.218	5.112		Lipids and lipid-like molecules	Fatty Acyls	Fatty acids and conjugates	C16H32O5
NEG_7978	[M-H]-	8-Hydroxyhexadeca-4,6,10-trienoic acid	0.00798155	1.04984	0.928213	265.182	7.421		Lipids and lipid-like molecules	Fatty Acyls	Fatty acids and conjugates	C16H26O3
NEG_9424	[M-H]-	9,10-Epoxystearic acid	0.395506	0.334188	0.000607547	297.244	9.29	C19620	Lipids and lipid-like molecules	Fatty Acyls	Lineolic acids and derivatives	C18H34O3
NEG_10842	[M-H]-	9,12,13-Trihydroxyoctadec-10-enoic acid	0.127879	0.532731	0.0689471	329.234	14.166		Lipids and lipid-like molecules	Fatty Acyls	Fatty acids and conjugates	C18H34O5
NEG_7855	[M-H]-	9-(2,3-Dihydroxypropoxy)-9-oxononanoic acid	0.129929	0.830807	0.553182	261.135	3.323		Lipids and lipid-like molecules	Fatty Acyls	Fatty acids and conjugates	C12H22O6
NEG_7623	[M-H]-	9-Hexadecenoic acid	0.274978	0.56957	6.38636e-06	253.218	10.282		Lipids and lipid-like molecules	Fatty Acyls	Fatty acids and conjugates	C16H30O2
NEG_9200	[M-H]1-	9-HOTrE	0.316069	1.75611	0.137084	293.213	11.964		Lipids and lipid-like molecules	Fatty Acyls	Lineolic acids and derivatives	C18H30O3
NEG_10051	[M-H]-	9-Hydroperoxyoctadeca-10,12-dienoic acid	0.634256	0.84532	0.413846	311.223	7.767		Lipids and lipid-like molecules	Fatty Acyls	Lineolic acids and derivatives	C18H32O4
NEG_11444	[M-H]-	9-Hydroxy-11-[3-hydroxy-5-(1-hydroxypropyl)oxolan-2-yl]undec-10-enoic acid	0.815442	0.296697	0.000976258	343.213	4.468		Lipids and lipid-like molecules	Fatty Acyls	Fatty acids and conjugates	C18H32O6
NEG_23024	[M-H]-	Acanthoside B	0.12209	2.31332	0.0155817	579.211	4.576		Lignans, neolignans and related compounds	Lignan glycosides		C28H36O13
NEG_3509	[M-H]-	Acetaminophen	0.197785	0.25665	0.0124136	150.055	3.179	C06804	Benzenoids	Phenols	1-hydroxy-2-unsubstituted benzenoids	C8H9NO2
NEG_4397	[M-H]-	Acetylleucine	0.174931	0.968711	0.85897	172.098	2.492		Organic acids and derivatives	Carboxylic acids and derivatives	Amino acids, peptides, and analogues	C8H15NO3
NEG_2759	[M-H]-	Adenine	0.761267	0.841616	0.373332	134.046	0.76	C00147	Organoheterocyclic compounds	Imidazopyrimidines	Purines and purine derivatives	C5H5N5
NEG_18442	[M-H]-	Albiflorin	0.0649607	1.36481	0.248106	479.156	5.028		Lipids and lipid-like molecules	Prenol lipids	Terpene glycosides	C23H28O11
NEG_27763	[M-H]-	Aldosecologanin	1.15083	1.00048	0.995598	757.259	4.982		Lipids and lipid-like molecules	Prenol lipids	Terpene glycosides	C34H46O19
NEG_9650	[M-H]-	Aleuritic acid	0.274211	0.546235	0.0367965	303.218	5.444					C16H32O5
NEG_1944	[M-H]-	Allo-thr	0.0552138	1.04043	0.684142	118.05	0.58		Organic acids and derivatives	Carboxylic acids and derivatives	Amino acids, peptides, and analogues	C4H9NO3
NEG_8079	[M-H]-	Apigenin	0.687885	1.88223	0.00198921	269.046	5.97	C01477	Phenylpropanoids and polyketides	Flavonoids	Flavones	C15H10O5
NEG_15730	[M-H]-	Apigenin-7-O-glucoside	0.410135	1.46556	0.106979	431.099	4.845					C21H20O10
NEG_7281	[M-H]-	Arabinofuranosyluracil	0.234299	1.24613	0.0788578	243.062	0.987		Nucleosides, nucleotides, and analogues	Pyrimidine nucleosides		C9H12N2O6
NEG_18863	[M-H]-	Asiatic acid	0.0859146	8.04001	0.0326513	487.345	8.264					C30H48O5
NEG_2648	[M-H]-	Aspartic acid	0.0857604	1.4146	0.0643639	132.029	0.545	C00049	Organic acids and derivatives	Carboxylic acids and derivatives	Amino acids, peptides, and analogues	C4H7NO4
NEG_16669	[M-H]-	Astragalin	0.726355	1.6538	0.0151516	447.094	4.655	C12249	Phenylpropanoids and polyketides	Flavonoids	Flavonoid glycosides	C21H20O11
NEG_19014	[M-H]-	Aurantio-obtusin beta-D-glucoside	0.442396	3.38043	0.0027145	491.122	4.894		Benzenoids	Anthracenes	Anthraquinones	C23H24O12
NEG_15850	[M-H]-	Avicularin	0.0765466	0.941291	0.832005	433.082	4.35		Phenylpropanoids and polyketides	Flavonoids	Flavonoid glycosides	C20H18O11
NEG_10237	[M-H]-	Benzoic acid + 2O, O-Hex	0.181544	1.31921	0.185811	315.073	0.664		Organic oxygen compounds	Organooxygen compounds	Carbohydrates and carbohydrate conjugates	C13H16O9
NEG_4330	[M-H]-	beta-Glycerophosphoric acid	0.104899	0.156753	3.1643e-05	171.006	10.31	C02979	Lipids and lipid-like molecules	Glycerophospholipids	Glycerophosphates	C3H9O6P
NEG_17984	[M-H]-	Biosone	0.0381081	7.69655	0.0231682	469.334	9.081	C02283	Lipids and lipid-like molecules	Prenol lipids	Triterpenoids	C30H46O4
NEG_4684	[M-H]-	Caffeic acid	0.594689	1.20911	0.505871	179.035	0.955	C01481	Phenylpropanoids and polyketides	Cinnamic acids and derivatives	Hydroxycinnamic acids and derivatives	C9H8O4
NEG_8705	[M-H]-	Caffeic acid phenethyl ester	0.61669	0.197063	1.58418e-06	283.098	7.355		Phenylpropanoids and polyketides	Cinnamic acids and derivatives	Hydroxycinnamic acids and derivatives	C17H16O4
NEG_6460	[M-H]-	Calcium pantothenate	0.497462	2.53586	0.000394907	218.103	0.728					C9H17NO5.1/2 Ca
NEG_11199	[M-H]-	Canrenone	0.541976	0.584676	0.00422195	339.2	10.115		Lipids and lipid-like molecules	Steroids and steroid derivatives	Steroid lactones	C22H28O3
NEG_1357	[M-H]-	Catechol	0.222977	2.06392	0.00279718	109.028	2.789	C15571	Benzenoids	Phenols	Benzenediols	C6H6O2
NEG_20543	[M+FA-H]-	Cirsimarin	0.460732	3.52232	0.00477833	521.131	6.24		Phenylpropanoids and polyketides	Flavonoids	Flavonoid glycosides	C23H24O11
NEG_10151	[M-H]-	Cirsimaritin	0.090447	1.43815	0.192692	313.073	6.568	C17785	Phenylpropanoids and polyketides	Flavonoids	O-methylated flavonoids	C17H14O6
NEG_4420	[M-H]-	cis-Aconitic acid	0.107439	1.22826	0.1527	173.009	0.531	C00417	Organic acids and derivatives	Carboxylic acids and derivatives	Tricarboxylic acids and derivatives	C6H6O6
NEG_4680	[M-H]-	cis-Caffeic acid	0.429901	0.660557	0.0559699	179.034	1.947		Phenylpropanoids and polyketides	Cinnamic acids and derivatives	Hydroxycinnamic acids and derivatives	C9H8O4
NEG_2451	[M-H]-	Citraconic acid	0.0986533	1.969	0.0118669	129.018	2.281	C02226	Lipids and lipid-like molecules	Fatty Acyls	Fatty acids and conjugates	C5H6O4
NEG_3414	[M-H]-	Citramalic acid	0.116561	1.57539	0.00262683	147.029	0.541		Lipids and lipid-like molecules	Fatty Acyls	Fatty acids and conjugates	C5H8O5
NEG_8022	[M-H]-	Citrinin hydrate	0.180656	0.960012	0.69854	267.092	3.628		Benzenoids	Benzene and substituted derivatives	Benzoic acids and derivatives	C13H16O6
NEG_10699	[M-H]-	Corchorifatty acid F	0.881692	0.943268	0.792318	327.218	5.753		Lipids and lipid-like molecules	Fatty Acyls	Lineolic acids and derivatives	C18H32O5
NEG_18079	[M-H]-	Corosolic acid	0.137553	1.70408	0.0303237	471.349	9.579					C30H48O4
NEG_11087	[M-H]-	Coumaroyl quinic acid	0.558357	1.5113	0.000409513	337.093	2.827		Organic oxygen compounds	Organooxygen compounds	Alcohols and polyols	C16H18O8
NEG_11843	[M-H]-	Cryptochlorogenic acid	0.831303	1.91245	5.349e-05	353.088	3.729		Organic oxygen compounds	Organooxygen compounds	Alcohols and polyols	C16H18O9
NEG_19136	[M+FA-H]-	Cynaroside	0.195573	2.00584	0.000216168	493.105	4.388	C03951	Phenylpropanoids and polyketides	Flavonoids	Flavonoid glycosides	C21H20O11
NEG_4581	[M-H]-	Daphnetin	0.204085	1.04533	0.842056	177.018	1.38	C03093	Phenylpropanoids and polyketides	Coumarins and derivatives	Hydroxycoumarins	C9H6O4
NEG_3543	[M-H]-	D-Arabinitol	0.450717	2.60027	6.59664e-05	151.06	0.684	C01904	Organic oxygen compounds	Organooxygen compounds	Carbohydrates and carbohydrate conjugates	C5H12O5
NEG_9460	[M-H]-	Demethylwedelolactone	0.180304	0.331375	0.00589513	299.021	5.346					C15H8O7
NEG_4727	[M-H]-	D-(-)-Fructose	0.451095	1.81665	1.88938e-05	179.071	2.704	C10906	Organic oxygen compounds	Organooxygen compounds	Carbohydrates and carbohydrate conjugates	C6H12O6
NEG_26977	[M-H]-	Dipalmitoylphosphatidylglycerol	0.102861	1.62364	0.167985	721.504	12.351		Lipids and lipid-like molecules	Glycerophospholipids	Glycerophosphoglycerols	C38H75O10P
NEG_4121	[M-H]-	DL-3-Phenyllactic acid	0.136671	1.38666	0.034993	165.055	2.205	C01479	Phenylpropanoids and polyketides	Phenylpropanoic acids		C9H10O3
NEG_11222	[M-H]-	Docosanoic acid	0.292657	0.868416	0.302559	339.327	12.089	C08281	Lipids and lipid-like molecules	Fatty Acyls	Fatty acids and conjugates
NEG_6875	[M-H]-	Dodecanedioic acid	0.0449323	1.00651	0.973916	229.144	5.753	C02678	Lipids and lipid-like molecules	Fatty Acyls	Fatty acids and conjugates	C12H22O4
NEG_10589	[M-H]-	Dodecylbenzenesulfonic acid	0.202806	0.247537	0.0407672	325.185	9.57		Benzenoids	Benzene and substituted derivatives	Benzenesulfonic acids and derivatives	C18H30O3S
NEG_7910	[M-H]-	Dormin	0.407795	1.87068	0.0220725	263.13	3.866		Lipids and lipid-like molecules	Prenol lipids	Sesquiterpenoids	C15H20O4
NEG_9178	[M-H]-	Embelin	0.227624	0.316448	0.000100325	293.177	8.486		Organic oxygen compounds	Organooxygen compounds	Carbonyl compounds	C17H26O4
NEG_8904	[M-H]-	Eriodictyol	0.283338	0.385743	0.00177384	287.056	4.728	C05631	Phenylpropanoids and polyketides	Flavonoids	Flavans	C15H12O6
NEG_16822	[M-H]-	Eriodictyol-7-O-glucoside	0.369275	1.73393	0.0293572	449.109	4.114		Phenylpropanoids and polyketides	Flavonoids	Flavonoid glycosides	C21H22O11
NEG_4591	[M-H]-	Esculetin	0.150599	0.71605	0.35597	177.019	2.665	C09263	Phenylpropanoids and polyketides	Coumarins and derivatives	Hydroxycoumarins	C9H6O4
NEG_6002	[M-H]-	Ethyl caffeate	0.828885	11.8158	3.83997e-07	207.066	5.567					C11H12O4
NEG_11358	[M-H]-	FA 21:0;2O	0.0751817	1.11457	0.341482	341.307	11.325		Lipids and lipid-like molecules	Fatty Acyls	Fatty acids and conjugates	C21H42O3
NEG_14833	[M-H]-	FA 26:0;2O	0.0814655	1.13958	0.61461	411.385	11.808		Lipids and lipid-like molecules	Fatty Acyls	Fatty acids and conjugates	C26H52O3
NEG_1695	[M-H]-	Fumaric acid	0.628309	1.95146	4.34385e-05	115.003	0.536	C00122	Organic acids and derivatives	Carboxylic acids and derivatives	Dicarboxylic acids and derivatives	C4H4O4
NEG_29225	[M-H]-	gamma-Aminobutyrate	0.0740261	0.913834	0.785199	861.54	11.775		Organic acids and derivatives	Carboxylic acids and derivatives	Amino acids, peptides, and analogues	C4H9NO2
NEG_13547	[M-H]-	Geniposide	0.673105	5.04653	1.65222e-06	387.13	3.58					C17H24O10
NEG_12822	[M-H]-	Geniposidic acid	0.359328	0.689799	0.0973754	373.115	3.445		Lipids and lipid-like molecules	Prenol lipids	Terpene glycosides	C16H22O10
NEG_14253	[M+FA-H]-	Gentiopicroside	0.0890666	1.77289	0.0253087	401.109	0.738					C16H20O9
NEG_9176	[M-H]-	Gingerol	0.208641	2.1623	0.0190707	293.177	7.452		Benzenoids	Phenols	Methoxyphenols	C17H26O4
NEG_10387	[M-H]-	Ginkgolic acid (C13:0)	0.539395	0.567721	0.0208807	319.229	10.115					C20H32O3
NEG_5531	[M-H]-	Gluconic acid	0.215548	1.59447	0.1528	195.05	0.552	C00257	Organic acids and derivatives	Hydroxy acids and derivatives	Medium-chain hydroxy acids and derivatives	C6H12O7
NEG_3391	[M-H]-	Glutamic acid	0.0934793	1.38225	0.0231121	146.045	0.547	C00025	Organic acids and derivatives	Carboxylic acids and derivatives	Amino acids, peptides, and analogues	C5H9NO4
NEG_3362	[M-H]-	Glutamine	0.0929828	1.2184	0.271113	145.061	0.571	C00064	Organic acids and derivatives	Carboxylic acids and derivatives	Amino acids, peptides, and analogues	C5H10N2O3
NEG_572	[M-H]-	Glyceraldehyde	0.0285797		1	89.023	0.079	C02154	Organic oxygen compounds	Organooxygen compounds	Carbohydrates and carbohydrate conjugates	C3H6O3
NEG_1206	[M-H]-	Glyceric acid	0.225355	0.421929	0.0473512	105.018	0.557		Organic oxygen compounds	Organooxygen compounds	Carbohydrates and carbohydrate conjugates	C3H6O4
NEG_8692	[M-H]-	Glycitein	0.313452	1.46898	0.141899	283.062	7.572	C14536	Phenylpropanoids and polyketides	Isoflavonoids	Isoflav-2-enes	C16H12O5
NEG_4466	[M-H]-	Gly-Pro	0.0471015	1.07125	0.588267	173.081	0.849		Lipids and lipid-like molecules	Fatty Acyls	Fatty acids and conjugates	C8H14O4
NEG_8657	[M-H]-	Guanosine	0.223613	1.45919	0.0659941	282.084	1.377		Nucleosides, nucleotides, and analogues	Purine nucleosides		C10H13N5O5
NEG_8123	[M-H]-	Heptadecanoic acid	0.919884	0.299408	4.68078e-05	269.25	10.794		Lipids and lipid-like molecules	Fatty Acyls	Fatty acids and conjugates	C17H34O2
NEG_8853	[M-H]-	Hexadecanedioic acid	0.126943	1.46561	0.255417	285.207	7.199	C19615	Lipids and lipid-like molecules	Fatty Acyls	Fatty acids and conjugates	C16H30O4
NEG_3344	[M-H]-	Hexanedioate;hydron	0.103001	0.181457	0.0812901	145.049	14.189		Lipids and lipid-like molecules	Fatty Acyls	Fatty acids and conjugates	C6H10O4
NEG_21258	[M-H]-	Hinokiflavone	0.139553	11.542	0.165895	537.085	7.903		Phenylpropanoids and polyketides	Flavonoids	Flavones	C30H18O10
NEG_9466	[M-H]-	Hispidulin	0.0340103	1.15968	0.441663	299.057	6.997	C10058	Phenylpropanoids and polyketides	Flavonoids	O-methylated flavonoids	C16H12O6
NEG_2444	[M-H]-	Hydron;2-methylidenebutanedioate	0.0853711	0.828305	0.276388	129.018	0.663		Lipids and lipid-like molecules	Fatty Acyls	Fatty acids and conjugates	C5H6O4
NEG_2060	[M-H]-	Hydron;benzoate	0.761826	2.46022	0.000185287	121.028	2.772		Benzenoids	Benzene and substituted derivatives	Benzoic acids and derivatives	C7H6O2
NEG_5076	[M-H]-	Hydron;nonanedioate	0.0664237	1.10685	0.707448	187.097	2.137		Lipids and lipid-like molecules	Fatty Acyls	Fatty acids and conjugates	C9H16O4
NEG_2102	[M-H]-	Hydron;pyridine-3-carboxylate	0.137739	0.765258	0.391714	122.024	0.699		Organoheterocyclic compounds	Pyridines and derivatives	Pyridinecarboxylic acids and derivatives	C6H5NO2
NEG_9184	[M-H]-	Hydron;tetradecyl sulfate	0.112243	1.03576	0.828931	293.18	9.919		Organic acids and derivatives	Organic sulfuric acids and derivatives	Sulfuric acid esters	C14H30O4S
NEG_9468	[M-H]-	Hydroxygenkwanin	0.657343	1.92352	0.00724257	299.057	6.027					C16H12O6
NEG_4490	[M-H]-	Indole-3-acetic acid	0.176105	0.603767	0.0136703	174.055	3.926	C00954	Organoheterocyclic compounds	Indoles and derivatives	Indolyl carboxylic acids and derivatives	C10H9NO2
NEG_4723	[M-H]-	Inositol	0.325679	1.39721	0.0115556	179.056	8.805	C06153	Organic oxygen compounds	Organooxygen compounds	Alcohols and polyols	C6H12O6
NEG_16003	[M-H]-	Irisxanthone	0.439518	0.97594	0.792281	435.095	4.936		Organoheterocyclic compounds	Benzopyrans	1-benzopyrans	C20H20O11
NEG_8086	[M-H]-	Isoimperatorin	0.694723	0.166079	2.81584e-08	269.083	7.014		Phenylpropanoids and polyketides	Coumarins and derivatives	Furanocoumarins	C16H14O4
NEG_6713	[M-H]-	Isopropyl 4-Hydroxybenzoate	0.91935	2.45229	1.5505e-05	225.077	3.579					C10H12O3
NEG_10234	[M-H]-	Isorhamnetin	0.0501208	1.00503	0.96918	315.051	6.054	C10084	Phenylpropanoids and polyketides	Flavonoids	Flavones	C16H12O7
NEG_18335	[M-H]-	Isorhamnetin-3-O-glucoside	0.877052	2.39315	0.00881282	477.106	4.722		Phenylpropanoids and polyketides	Flavonoids	Flavonoid glycosides	C22H22O12
NEG_8832	[M-H]-	Isosakuranetin	0.0453472	0.873743	0.703921	285.077	5.22	C05334	Phenylpropanoids and polyketides	Flavonoids	O-methylated flavonoids	C16H14O5
NEG_8795	[M-H]-	Kaempferol	0.203395	5.66945	6.11287e-06	285.041	7.414	C05903	Phenylpropanoids and polyketides	Flavonoids	Flavones	C15H10O6
NEG_27363	[M-H]-	Kaempferol-3-O-galactoside-6''-rhamnoside-3'''-rha	0.0228416	1.09656	0.552941	739.212	4.392					C33H40O19
NEG_23505	[M-H]-	Kaempferol 7-neohesperidoside	0.532329	1.67098	0.0463408	593.152	4.516		Phenylpropanoids and polyketides	Flavonoids	Flavonoid glycosides	C27H30O15
NEG_3182	[M-H]-	Kojic acid	0.0101725	1.15896	0.597725	141.018	14.057	C14516	Organoheterocyclic compounds	Pyrans	Pyranones and derivatives	C6H6O4
NEG_11306	[M-H]-	Lactulose	0.262201	1.44266	0.0424526	341.11	3.494	C07064	Organic oxygen compounds	Organooxygen compounds	Carbohydrates and carbohydrate conjugates	C12H22O11
NEG_3544	[M-H]-	L-Arabinitol	0.0376795	1.17349	0.644915	151.06	1.332	C00532	Organic oxygen compounds	Organooxygen compounds	Carbohydrates and carbohydrate conjugates	C5H12O5
NEG_7971	[M-H]-	Lauryl sulfate	0.456973	0.78572	0.20687	265.148	9.06		Organic acids and derivatives	Organic sulfuric acids and derivatives	Sulfuric acid esters	C12H26O4S
NEG_2516	[M-H]-	Leucine	0.143181	0.968837	0.854421	130.086	1.436	C00123	Organic acids and derivatives	Carboxylic acids and derivatives	Amino acids, peptides, and analogues	C6H13NO2
NEG_19258	[M-H]-	Leukotriene D4	0.112818	4.50482	0.0091561	495.246	6.937		Lipids and lipid-like molecules	Fatty Acyls	Eicosanoids	C25H40N2O6S
NEG_8448	[M-H]-	Linolenic acid	0.323304	0.871488	0.589163	277.218	12.083	C06427	Lipids and lipid-like molecules	Fatty Acyls	Lineolic acids and derivatives	C18H30O2
NEG_18211	[M-H]-	LPE 18:3	0.462489	3.91433	8.76404e-06	474.264	9.865					C23H42NO7P
NEG_18580	[M-H]-	LPG 16:1	0.126508	1.22462	0.481484	481.259	10.165					C22H43O9P
NEG_19751	[M-H]-	LPG 18:3	0.206511	2.30447	0.0276189	505.258	9.577					C24H43O9P
NEG_16888	[M-H]-	LPG O-15:3	0.309556	0.596834	0.027044	449.232	8.633					C21H39O8P
NEG_22737	[M-H]-	LPI 16:0	0.534863	0.668648	0.00923111	571.291	10.151					C25H49O12P
NEG_23611	[M-H]-	LPI 18:2	0.873465	4.57717	0.000306972	595.291	9.894					C27H49O12P
NEG_23532	[M-H]-	LPI 18:3	0.809614	3.82949	5.98241e-05	593.275	9.498					C27H47O12P
NEG_20526	[M-H]-	LPS 18:2	0.24282	3.17699	0.00013467	520.269	9.921					C24H44NO9P
NEG_20417	[M-H]-	LPS 18:3	0.0986445	1.08054	0.62289	518.254	9.684					C24H42NO9P
NEG_4715	[M-H]-	L-Psicose	0.832074	1.65673	0.0155621	179.056	0.597		Organic oxygen compounds	Organooxygen compounds	Carbohydrates and carbohydrate conjugates	C6H12O6
NEG_2368	[M-H]-	L-Pyroglutamic acid	0.212731	0.957704	0.579156	128.034	3.536	C01879	Organic acids and derivatives	Carboxylic acids and derivatives	Amino acids, peptides, and analogues	C5H7NO3
NEG_22359	[M+FA-H]-	LysoPC(18:3(9Z,12Z,15Z))	0.58031	1.42642	0.18746	562.316	10.013	C04230	Lipids and lipid-like molecules	Glycerophospholipids	Glycerophosphocholines	C26H48NO7P
NEG_19012	[M-2H]-	Malvidin 3-O-glucoside	0.238898	1.74004	0.00245081	491.122	6.087	C12140	Phenylpropanoids and polyketides	Flavonoids	Flavonoid glycosides	[C23H25O12]+
NEG_4803	[M-H]-	Mannitol	0.28895	2.27626	0.0253138	181.071	1.378	C00392	Organic oxygen compounds	Organooxygen compounds	Carbohydrates and carbohydrate conjugates	C6H14O6
NEG_3944	[M-H]-	Meglutol	0.344804	1.48063	0.134252	161.045	0.639	C03761	Lipids and lipid-like molecules	Fatty Acyls	Fatty acids and conjugates	C6H10O5
NEG_2449	[M-H]-	Mesaconic acid	0.362247	2.21439	0.000282059	129.018	0.538		Lipids and lipid-like molecules	Fatty Acyls	Fatty acids and conjugates	C5H6O4
NEG_12504	[M-H]-	Methyl chlorogenate	0.326939	1.28503	0.0349236	367.105	3.932		Organic oxygen compounds	Organooxygen compounds	Alcohols and polyols	C17H20O9
NEG_10276	[M-H]-	Methyl hexadecanoate	0.136995	1.95891	0.0612035	315.254	7.357					C17H34O2
NEG_8020	[M-H]-	Moclobemide	0.322567	1.30711	0.056451	267.091	3.099		Benzenoids	Benzene and substituted derivatives	Benzoic acids and derivatives	C13H17ClN2O2
NEG_13634	[M-H]-	Monotropein	0.226012	1.05011	0.762943	389.11	0.615		Lipids and lipid-like molecules	Prenol lipids	Terpene glycosides
NEG_6806	[M-H]-	Myristic acid	0.117057	0.541995	0.00120645	227.202	12.031	C06424	Lipids and lipid-like molecules	Fatty Acyls	Fatty acids and conjugates	C14H28O2
NEG_7468	[M-H]-	N-(4-Aminobutyl)-3-(3,4-dihydroxyphenyl)prop-2-enamide	0.311337	3.90278	0.00336362	249.114	7.736		Phenylpropanoids and polyketides	Cinnamic acids and derivatives	Hydroxycinnamic acids and derivatives	C13H18N2O3
NEG_4396	[M-H]-	N-Acetyl-L-leucine	0.211112	0.814846	0.340418	172.097	2.349	C02710	Organic acids and derivatives	Carboxylic acids and derivatives	Amino acids, peptides, and analogues	C8H15NO3
NEG_5956	[M-H]-	N-Acetyl-L-phenylalanine	0.204811	1.24605	0.283049	206.082	2.874	C03519	Organic acids and derivatives	Carboxylic acids and derivatives	Amino acids, peptides, and analogues	C11H13NO3
NEG_24489	[M-H]-	Narcissin	0.107377	1.0775	0.447675	623.162	4.754		Phenylpropanoids and polyketides	Flavonoids	Flavonoid glycosides	C28H32O16
NEG_11832	[M-H]-	Neochlorogenic acid	2.23623	0.628768	0.239728	353.088	0.982	C17147	Organic oxygen compounds	Organooxygen compounds	Alcohols and polyols
NEG_9115	[M-H]-	N-Fructosyl isoleucine	0.0275175	1.16905	0.599092	292.141	0.734					C12H23NO7
NEG_23508	[M-H]-	Nicotiflorin	0.11182	1.13265	0.360285	593.152	4.672		Phenylpropanoids and polyketides	Flavonoids	Flavonoid glycosides	C27H30O15
NEG_7496	[M-H]-	N-Phenylacetylaspartic acid	0.651618	4.18339	0.074976	250.072	1.325		Organic acids and derivatives	Carboxylic acids and derivatives	Amino acids, peptides, and analogues	C12H13NO5
NEG_21880	[M-H]-	Ochnaflavone 4'-methyl ether	0.0588412	97.5089	0.299232	551.101	8.713					C31H20O10
NEG_10187	[M-H]-	Octadecanedioic acid	0.201864	0.521691	0.00416816	313.239	8.438		Lipids and lipid-like molecules	Fatty Acyls	Fatty acids and conjugates	C18H34O4
NEG_8640	[M-H]-	Oleic acid	0.0812394	1.19991	0.593178	281.249	11.973	C00712	Lipids and lipid-like molecules	Fatty Acyls	Fatty acids and conjugates	C18H34O2
NEG_25821	[M-H]-	PA 34:2|PA 16:0_18:2	0.299943	0.726345	0.0718595	671.47	12.302					C37H69O8P
NEG_25773	[M-H]-	PA 34:3|PA 16:0_18:3	0.321709	0.803717	0.123071	669.453	12.16					C37H67O8P
NEG_26352	[M-H]-	PA 36:4|PA 18:2_18:2	0.18685	0.898317	0.465372	695.467	12.164					C39H69O8P
NEG_26299	[M-H]-	PA 36:5|PA 18:2_18:3	0.0298336	1.08162	0.523876	693.453	12.04					C39H67O8P
NEG_6461	[M-H]-	Pantothenic acid	0.313979	1.9356	0.0113409	218.104	1.126	C00864	Organic acids and derivatives	Carboxylic acids and derivatives	Amino acids, peptides, and analogues	C9H17NO5
NEG_26834	[M-H]-	PE 34:2	0.225823	0.565962	0.0271336	714.509	12.036					C39H74NO8P
NEG_26778	[M-H]-	PE 34:3|PE 16:0_18:3	0.152214	1.4274	0.103903	712.494	11.93					C39H72NO8P
NEG_27355	[M-H]-	PE 36:4|PE 18:2_18:2	0.175593	1.89016	0.0239981	738.508	12.635					C41H74NO8P
NEG_27317	[M-H]-	PE 36:5|PE 18:2_18:3	0.379965	2.04826	0.00229649	736.494	11.82					C41H72NO8P
NEG_27286	[M-H]-	PE 36:6|PE 18:3_18:3	0.124279	0.773591	0.348931	734.479	11.688					C41H70NO8P
NEG_23587	[M-H]-	Peltatoside	0.309605	1.87201	0.00701037	595.133	3.908		Phenylpropanoids and polyketides	Flavonoids	Flavonoid glycosides	C26H28O16
NEG_7234	[M-H]-	Pentadecanoic acid	0.190945	0.567388	5.35994e-06	241.218	10.472	C16537	Lipids and lipid-like molecules	Fatty Acyls	Fatty acids and conjugates	C15H30O2
NEG_27593	[M-H]-	PG 34:1	0.207668	1.69025	0.0505474	747.522	12.374					C40H77O10P
NEG_27557	[M-H]-	PG 34:2	0.352844	1.67613	0.0174879	745.504	12.201					C40H75O10P
NEG_27985	[M-H]-	PG 36:4	0.185007	2.22132	0.0311099	769.503	11.97					C42H75O10P
NEG_15006	[M-H]-	Phenethyl 2-O-(beta-D-xylopyranosyl)-beta-D-glucopyranoside	0.553275	0.734935	0.0473076	415.163	4.1		Organic oxygen compounds	Organooxygen compounds	Carbohydrates and carbohydrate conjugates	C19H28O10
NEG_2865	[M-H]-	Phenylacetic acid	0.207316	1.34993	0.0590639	135.044	3.324	C07086	Benzenoids	Benzene and substituted derivatives		C8H8O2
NEG_4068	[M-H]-	Phenylalanine	0.64076	0.456297	0.0036267	164.071	1.781	C00079	Organic acids and derivatives	Carboxylic acids and derivatives	Amino acids, peptides, and analogues	C9H11NO2
NEG_18528	[M-CH3]-	Phosphatidylcholine lyso 16:0	0.790354	0.505743	0.000102151	480.31	10.787		Lipids and lipid-like molecules	Glycerophospholipids	Glycerophosphocholines	C24H50NO7P
NEG_19690	[M-CH3]-	Phosphatidylcholine lyso 18:2	0.689724	2.28902	0.00458433	504.311	10.409		Lipids and lipid-like molecules	Glycerophospholipids	Glycerophosphocholines	C26H50NO7P
NEG_19586	[M-CH3]-	Phosphatidylcholine lyso 18:3	0.357276	1.58692	0.0754004	502.295	10.013		Lipids and lipid-like molecules	Glycerophospholipids	Glycerophosphocholines	C26H48NO7P
NEG_839	[M-H]-	Phosphoric acid	0.249664	1.00524	0.916592	96.9586	0.534	C00009	Homogeneous non-metal compounds	Non-metal oxoanionic compounds	Non-metal phosphates	H3O4P
NEG_28928	[M-H]-	PI 34:1	0.02455	0.957841	0.835278	835.534	12.338					C43H81O13P
NEG_28910	[M-H]-	PI 34:2	0.234954	1.28749	0.161717	833.52	12.168					C43H79O13P
NEG_29226	[M-H]-	PI 36:2	0.0220846	1.02272	0.919879	861.553	12.404					C45H83O13P
NEG_29139	[M-H]-	PI 36:5	0.0327752	0.861249	0.528625	855.499	11.288					C45H77O13P
NEG_29398	[M-H]-	PI 38:6	0.0273012	1.12684	0.627987	881.506	10.799					C47H79O13P
NEG_7656	[M-H]-	Pinocembrin	0.0349052	1.00094	0.998371	255.067	6.715	C09827	Phenylpropanoids and polyketides	Flavonoids	Flavans	C15H12O4
NEG_26171	[M-H]-	PMeOH 34:1|PMeOH 16:0_18:1	0.0795181	1.48245	0.165268	687.499	12.51					C38H73O8P
NEG_26124	[M-H]-	PMeOH 34:2|PMeOH 16:0_18:2	0.405115	1.93756	0.0134177	685.481	12.313					C38H71O8P
NEG_26076	[M-H]-	PMeOH 34:3|PMeOH 16:0_18:3	0.496889	1.76342	0.0155627	683.469	12.166					C38H69O8P
NEG_26814	[M-H]-	PMeOH 36:2|PMeOH 18:0_18:2	0.084614	1.72074	0.173949	713.515	12.58					C40H75O8P
NEG_26703	[M-H]-	PMeOH 36:4|PMeOH 18:2_18:2	0.350126	2.09589	0.00563454	709.483	12.175					C40H71O8P
NEG_1623	[M-H]-	Proline	0.066506	1.02307	0.896217	114.055	0.666	C00148	Organic acids and derivatives	Carboxylic acids and derivatives	Amino acids, peptides, and analogues	C5H9NO2
NEG_4333	[M-H]-	P-Toluenesulfonic acid	0.131365	0.430644	0.361384	171.012	2.469	C06677	Benzenoids	Benzene and substituted derivatives	Benzenesulfonic acids and derivatives	C7H8O3S
NEG_7647	[M-H]-	Purpurin	0.0933865	2.77894	0.00284759	255.03	7.036		Benzenoids	Anthracenes	Anthraquinones	C14H8O5
NEG_2269	[M-H]-	Pyrogallol	0.0463334	1.37276	0.297195	125.023	0.085		Benzenoids	Phenols	Benzenetriols and derivatives	C6H6O3
NEG_8165	[M-H]-	Quercetin	0.0706214	1.33587	0.230978	271.062	4.59	C00389	Phenylpropanoids and polyketides	Flavonoids	Flavones	C15H10O7
NEG_24557	[M-H]-	Quercetin-3,4'-O-di-beta-glucoside	0.118713	1.41161	0.10672	625.144	2.892					C27H30O17
NEG_21797	[M-H]-	Quercetin 3-O-malonylglucoside	0.272398	76.4534	0.00170242	549.091	4.095		Phenylpropanoids and polyketides	Flavonoids	Flavonoid glycosides	C24H22O15
NEG_9516	[M-H]-	(R)-2-Hydroxystearic acid	0.134742	1.65077	0.000306955	299.259	9.494					C18H36O3
NEG_19614	[M-H]-	Raffinose	0.610484	2.17994	0.00172969	503.164	0.609	C00492	Organic oxygen compounds	Organooxygen compounds	Carbohydrates and carbohydrate conjugates	C18H32O16
NEG_22918	[M-H]-	Rhoifolin	0.364939	2.04229	0.0753249	577.157	4.886		Phenylpropanoids and polyketides	Flavonoids	Flavonoid glycosides	C27H30O14
NEG_3523	[M-H]-	(R)-(-)-mandelic acid	0.214421	0.519986	0.000558512	151.039	2.831					C8H8O3
NEG_7575	[M-H]-	Rubiadin	0.0908153	0.993926	0.98598	253.051	7.079		Benzenoids	Anthracenes	Anthraquinones	C15H10O4
NEG_2170	[M-H]-	Salicyl alcohol	0.32538	2.32447	1.19859e-05	123.044	3.578	C02323	Benzenoids	Benzene and substituted derivatives	Benzyl alcohols	C7H8O2
NEG_9481	[M-H]-	Salicylic acid glucoside	0.161979	2.64297	0.00134744	299.078	1.403		Organic oxygen compounds	Organooxygen compounds	Carbohydrates and carbohydrate conjugates	C13H16O8
NEG_11414	[M-H]-	Santin	0.33216	1.96054	0.00211538	343.083	6.402	C10180	Phenylpropanoids and polyketides	Flavonoids	O-methylated flavonoids	C18H16O7
NEG_5810	[M-H]-	Sebacic acid	0.328934	0.518067	0.000159466	201.113	2.008	C08277	Lipids and lipid-like molecules	Fatty Acyls	Fatty acids and conjugates	C10H18O4
NEG_4438	[M-H]-	Shikimic acid	0.0411354	1.12206	0.190362	173.045	2.211	C00493	Organic oxygen compounds	Organooxygen compounds	Alcohols and polyols	C7H10O5
NEG_6001	[M-H]-	Sinapaldehyde	0.0562597	1.12603	0.174734	207.066	4.278		Benzenoids	Phenols	Methoxyphenols	C11H12O4
NEG_8734	[M-H]-	Stearic acid	0.0715	1.03539	0.797185	283.264	12.122	C01530	Lipids and lipid-like molecules	Fatty Acyls	Fatty acids and conjugates	C18H36O2
NEG_1903	[M-H]-	Succinic acid	0.443649	2.44287	7.99798e-05	117.018	0.54		Organic acids and derivatives	Carboxylic acids and derivatives	Dicarboxylic acids and derivatives	C4H6O4
NEG_9688	[M-H]-	Sulfo jasmonate	0.991815	0.648954	0.12885	305.07	1.406		Lipids and lipid-like molecules	Fatty Acyls	Lineolic acids and derivatives	C12H18O7S
NEG_10693	[M-H]-	Supiculisporic Acid	0.317734	0.387044	1.78326e-06	327.181	5.373		Organic acids and derivatives	Carboxylic acids and derivatives	Tricarboxylic acids and derivatives	C17H28O6
NEG_15191	[M-H]-	Swertiamarin	0.170647	4.07012	0.00368276	419.12	1.773		Organic oxygen compounds	Organooxygen compounds	Carbohydrates and carbohydrate conjugates	C16H22O10
NEG_17494	[M-H2O-H]-	Tectoridin	0.19604	1.72642	0.0195655	461.11	6.284		Phenylpropanoids and polyketides	Isoflavonoids	Isoflavonoid O-glycosides
NEG_12556	[M-H]-	Tetracosanoic acid	0.417416	0.478071	0.0158106	367.359	12.412	C08320	Lipids and lipid-like molecules	Fatty Acyls	Fatty acids and conjugates	C24H48O2
NEG_2858	[M-H]-	Threonic acid	0.0704981	1.17587	0.377622	135.029	0.554	C01620	Organic oxygen compounds	Organooxygen compounds	Carbohydrates and carbohydrate conjugates	C4H8O5
NEG_10468	[M-H]-	Toxin HT 2	0.0717124	1.0149	0.899885	322.204	6.342		Lipids and lipid-like molecules	Prenol lipids	Sesquiterpenoids	C22H32O8
NEG_9955	[M-H]-	trans-11-Eicosenoic acid	0.395712	0.462526	1.17555e-05	309.281	11.44	C16526	Lipids and lipid-like molecules	Fatty Acyls	Fatty acids and conjugates	C20H38O2
NEG_19010	[M-H]-	Tricin 5-glucoside	0.275033	1.91461	0.0101115	491.122	6.421		Phenylpropanoids and polyketides	Flavonoids	Flavonoid glycosides	C23H24O12
NEG_5864	[M-H]-	Tryptophan	0.20807	5.57092	2.93754e-05	203.082	4.477	C00078	Organoheterocyclic compounds	Indoles and derivatives	Indolyl carboxylic acids and derivatives	C11H12N2O2
NEG_3924	[M-H]-	Umbelliferone	0.36126	2.9205	3.12706e-05	161.024	3.34	C09315	Phenylpropanoids and polyketides	Coumarins and derivatives	Hydroxycoumarins	C9H6O3
NEG_1446	[M-H]-	Uracil	0.236755	0.984249	0.837673	111.008	0.533	C00106	Organoheterocyclic compounds	Diazines	Pyrimidines and pyrimidine derivatives	C4H4N2O2
NEG_7277	[M-H]-	Uridine	0.469998	2.06234	0.0175193	243.062	0.733	C00299	Nucleosides, nucleotides, and analogues	Pyrimidine nucleosides		C9H12N2O6
NEG_1806	[M-H]-	Valine	0.379513	1.22929	0.39293	116.071	0.675	C00183	Organic acids and derivatives	Carboxylic acids and derivatives	Amino acids, peptides, and analogues	C5H11NO2
NEG_4194	[M-H]-	Vanillic acid	0.097089	0.912452	0.547572	167.034	2.185	C06672	Benzenoids	Benzene and substituted derivatives	Benzoic acids and derivatives	C8H8O4
NEG_3527	[M-H]-	Vanillin	0.149743	0.878997	0.331717	151.039	3.092	C00755	Benzenoids	Phenols	Methoxyphenols	C8H8O3
NEG_10142	[M-H]-	Velutin	0.0130044	1.11001	0.350023	313.072	6.748		Phenylpropanoids and polyketides	Flavonoids	O-methylated flavonoids	C17H14O6
NEG_17968	[M+FA-H]-	Xyl(b1-6)Glc(b)-O-octyl	0.0908393	1.42476	0.014164	469.231	6.516		Lipids and lipid-like molecules	Fatty Acyls	Fatty acyl glycosides	C19H36O10
NEG_10833	[M-H]-	(Z)-5,8,11-Trihydroxyoctadec-9-enoic acid	0.7899	0.98738	0.932407	329.234	6.131		Lipids and lipid-like molecules	Fatty Acyls	Fatty acids and conjugates	C18H34O5
