# Supplementary material for: Reduction of flavonoid content in honeysuckle via Erysiphe lonicerae-mediated inhibition of three essential genes in flavonoid biosynthesis pathways
Source: Front Plant Sci. 2024 Apr 16;15:1381368. doi: 10.3389/fpls.2024.1381368 (PMC11059088; doi:10.3389/fpls.2024.1381368)
Supplement: Supplementary Table 3 — Enriched differential pathways and associated dems in kegg analysis. This table offers in-depth information on significantly enriched differential pathways identified in the KEGG analysis, including the DEMs involved in these pathways. [file Table_3.xlsx]

## Sheet: DEMs Details
Metabolite	KEGG.ID	cpdName	Map_ID	Map_Name	URL
Palmitic acid	C00249	Hexadecanoic acid;Hexadecanoate;Hexadecylic acid;Palmitic acid;Palmitate;Cetylic acid	ko00061	Fatty acid biosynthesis	https://www.kegg.jp/kegg-bin/show_pathway?ko00061+C00249
Palmitic acid	C00249	Hexadecanoic acid;Hexadecanoate;Hexadecylic acid;Palmitic acid;Palmitate;Cetylic acid	ko00062	Fatty acid elongation	https://www.kegg.jp/kegg-bin/show_pathway?ko00062+C00249
Palmitic acid	C00249	Hexadecanoic acid;Hexadecanoate;Hexadecylic acid;Palmitic acid;Palmitate;Cetylic acid	ko00071	Fatty acid degradation	https://www.kegg.jp/kegg-bin/show_pathway?ko00071+C00249
Palmitic acid	C00249	Hexadecanoic acid;Hexadecanoate;Hexadecylic acid;Palmitic acid;Palmitate;Cetylic acid	ko00073	Cutin, suberine and wax biosynthesis	https://www.kegg.jp/kegg-bin/show_pathway?ko00073+C00249
Palmitic acid	C00249	Hexadecanoic acid;Hexadecanoate;Hexadecylic acid;Palmitic acid;Palmitate;Cetylic acid	ko01040	Biosynthesis of unsaturated fatty acids	https://www.kegg.jp/kegg-bin/show_pathway?ko01040+C00249
Palmitic acid	C00249	Hexadecanoic acid;Hexadecanoate;Hexadecylic acid;Palmitic acid;Palmitate;Cetylic acid	ko01100	Metabolic pathways	https://www.kegg.jp/kegg-bin/show_pathway?ko01100+C00249
Palmitic acid	C00249	Hexadecanoic acid;Hexadecanoate;Hexadecylic acid;Palmitic acid;Palmitate;Cetylic acid	ko01212	Fatty acid metabolism	https://www.kegg.jp/kegg-bin/show_pathway?ko01212+C00249
3,4-Dihydroxybenzaldehyde	C16700	3,4-Dihydroxybenzaldehyde;Protocatechualdehyde	ko00950	Isoquinoline alkaloid biosynthesis	https://www.kegg.jp/kegg-bin/show_pathway?ko00950+C16700
gamma-Linolenic acid	C06426	(6Z,9Z,12Z)-Octadecatrienoic acid;6,9,12-Octadecatrienoic acid;gamma-Linolenic acid;Gamolenic acid	ko00591	Linoleic acid metabolism	https://www.kegg.jp/kegg-bin/show_pathway?ko00591+C06426
gamma-Linolenic acid	C06426	(6Z,9Z,12Z)-Octadecatrienoic acid;6,9,12-Octadecatrienoic acid;gamma-Linolenic acid;Gamolenic acid	ko01040	Biosynthesis of unsaturated fatty acids	https://www.kegg.jp/kegg-bin/show_pathway?ko01040+C06426
gamma-Linolenic acid	C06426	(6Z,9Z,12Z)-Octadecatrienoic acid;6,9,12-Octadecatrienoic acid;gamma-Linolenic acid;Gamolenic acid	ko01100	Metabolic pathways	https://www.kegg.jp/kegg-bin/show_pathway?ko01100+C06426
Linoleic acid	C01595	Linoleate;Linoleic acid;(9Z,12Z)-Octadecadienoic acid;9-cis,12-cis-Octadecadienoate;9-cis,12-cis-Octadecadienoic acid	ko00591	Linoleic acid metabolism	https://www.kegg.jp/kegg-bin/show_pathway?ko00591+C01595
Linoleic acid	C01595	Linoleate;Linoleic acid;(9Z,12Z)-Octadecadienoic acid;9-cis,12-cis-Octadecadienoate;9-cis,12-cis-Octadecadienoic acid	ko01040	Biosynthesis of unsaturated fatty acids	https://www.kegg.jp/kegg-bin/show_pathway?ko01040+C01595
Linoleic acid	C01595	Linoleate;Linoleic acid;(9Z,12Z)-Octadecadienoic acid;9-cis,12-cis-Octadecadienoate;9-cis,12-cis-Octadecadienoic acid	ko01100	Metabolic pathways	https://www.kegg.jp/kegg-bin/show_pathway?ko01100+C01595
Chlorogenic acid	C00852	Chlorogenate;Chlorogenic acid;Caffeoyl quinic acid;trans-5-O-Caffeoyl-D-quinate	ko00940	Phenylpropanoid biosynthesis	https://www.kegg.jp/kegg-bin/show_pathway?ko00940+C00852
Chlorogenic acid	C00852	Chlorogenate;Chlorogenic acid;Caffeoyl quinic acid;trans-5-O-Caffeoyl-D-quinate	ko00941	Flavonoid biosynthesis	https://www.kegg.jp/kegg-bin/show_pathway?ko00941+C00852
Chlorogenic acid	C00852	Chlorogenate;Chlorogenic acid;Caffeoyl quinic acid;trans-5-O-Caffeoyl-D-quinate	ko00945	Stilbenoid, diarylheptanoid and gingerol biosynthesis	https://www.kegg.jp/kegg-bin/show_pathway?ko00945+C00852
Chlorogenic acid	C00852	Chlorogenate;Chlorogenic acid;Caffeoyl quinic acid;trans-5-O-Caffeoyl-D-quinate	ko01110	Biosynthesis of secondary metabolites	https://www.kegg.jp/kegg-bin/show_pathway?ko01110+C00852
D-Malate	C00497	(R)-Malate;D-Malate;D-Malic acid	ko00650	Butanoate metabolism	https://www.kegg.jp/kegg-bin/show_pathway?ko00650+C00497
D-Malate	C00497	(R)-Malate;D-Malate;D-Malic acid	ko01100	Metabolic pathways	https://www.kegg.jp/kegg-bin/show_pathway?ko01100+C00497
Sucrose	C00089	Sucrose;Cane sugar;Saccharose;1-alpha-D-Glucopyranosyl-2-beta-D-fructofuranoside	ko00052	Galactose metabolism	https://www.kegg.jp/kegg-bin/show_pathway?ko00052+C00089
Sucrose	C00089	Sucrose;Cane sugar;Saccharose;1-alpha-D-Glucopyranosyl-2-beta-D-fructofuranoside	ko00500	Starch and sucrose metabolism	https://www.kegg.jp/kegg-bin/show_pathway?ko00500+C00089
Sucrose	C00089	Sucrose;Cane sugar;Saccharose;1-alpha-D-Glucopyranosyl-2-beta-D-fructofuranoside	ko01100	Metabolic pathways	https://www.kegg.jp/kegg-bin/show_pathway?ko01100+C00089
Sucrose	C00089	Sucrose;Cane sugar;Saccharose;1-alpha-D-Glucopyranosyl-2-beta-D-fructofuranoside	ko01110	Biosynthesis of secondary metabolites	https://www.kegg.jp/kegg-bin/show_pathway?ko01110+C00089
Sucrose	C00089	Sucrose;Cane sugar;Saccharose;1-alpha-D-Glucopyranosyl-2-beta-D-fructofuranoside	ko02010	ABC transporters	https://www.kegg.jp/kegg-bin/show_pathway?ko02010+C00089
Sucrose	C00089	Sucrose;Cane sugar;Saccharose;1-alpha-D-Glucopyranosyl-2-beta-D-fructofuranoside	ko02060	Phosphotransferase system (PTS)	https://www.kegg.jp/kegg-bin/show_pathway?ko02060+C00089
Sucrose	C00089	Sucrose;Cane sugar;Saccharose;1-alpha-D-Glucopyranosyl-2-beta-D-fructofuranoside	ko04742	Taste transduction	https://www.kegg.jp/kegg-bin/show_pathway?ko04742+C00089
Sucrose	C00089	Sucrose;Cane sugar;Saccharose;1-alpha-D-Glucopyranosyl-2-beta-D-fructofuranoside	ko04973	Carbohydrate digestion and absorption	https://www.kegg.jp/kegg-bin/show_pathway?ko04973+C00089
Rutin	C05625	Rutin;3-[[6-O-(6-Deoxy-alpha-L-mannopyranosyl)-beta-D-glucopyranosyl]oxy]-2-(3,4-dihydroxyphenyl)-5,7-dihydroxy-4H-1-benzopyran-4-one;Quercetin 3-rutinoside;Rutoside;Phytomelin	ko00944	Flavone and flavonol biosynthesis	https://www.kegg.jp/kegg-bin/show_pathway?ko00944+C05625
Rutin	C05625	Rutin;3-[[6-O-(6-Deoxy-alpha-L-mannopyranosyl)-beta-D-glucopyranosyl]oxy]-2-(3,4-dihydroxyphenyl)-5,7-dihydroxy-4H-1-benzopyran-4-one;Quercetin 3-rutinoside;Rutoside;Phytomelin	ko01100	Metabolic pathways	https://www.kegg.jp/kegg-bin/show_pathway?ko01100+C05625
Rutin	C05625	Rutin;3-[[6-O-(6-Deoxy-alpha-L-mannopyranosyl)-beta-D-glucopyranosyl]oxy]-2-(3,4-dihydroxyphenyl)-5,7-dihydroxy-4H-1-benzopyran-4-one;Quercetin 3-rutinoside;Rutoside;Phytomelin	ko01110	Biosynthesis of secondary metabolites	https://www.kegg.jp/kegg-bin/show_pathway?ko01110+C05625
Luteolin	C01514	Luteolin;3',4',5,7-Tetrahydroxyflavone;5,7,3',4'-Tetrahydroxyflavone	ko00941	Flavonoid biosynthesis	https://www.kegg.jp/kegg-bin/show_pathway?ko00941+C01514
Luteolin	C01514	Luteolin;3',4',5,7-Tetrahydroxyflavone;5,7,3',4'-Tetrahydroxyflavone	ko00944	Flavone and flavonol biosynthesis	https://www.kegg.jp/kegg-bin/show_pathway?ko00944+C01514
Luteolin	C01514	Luteolin;3',4',5,7-Tetrahydroxyflavone;5,7,3',4'-Tetrahydroxyflavone	ko01100	Metabolic pathways	https://www.kegg.jp/kegg-bin/show_pathway?ko01100+C01514
Luteolin	C01514	Luteolin;3',4',5,7-Tetrahydroxyflavone;5,7,3',4'-Tetrahydroxyflavone	ko01110	Biosynthesis of secondary metabolites	https://www.kegg.jp/kegg-bin/show_pathway?ko01110+C01514
Isoquercitrin	C05623	Quercetin 3-O-glucoside;Isoquercitrin;2-(3,4-Dihidroxyphenyl)-3-(beta-D-glucofuranosyloxy)-5,7-dihydroxy-4H-1-benzopyran-4-one;Isotrifoliin	ko00944	Flavone and flavonol biosynthesis	https://www.kegg.jp/kegg-bin/show_pathway?ko00944+C05623
Isoquercitrin	C05623	Quercetin 3-O-glucoside;Isoquercitrin;2-(3,4-Dihidroxyphenyl)-3-(beta-D-glucofuranosyloxy)-5,7-dihydroxy-4H-1-benzopyran-4-one;Isotrifoliin	ko01100	Metabolic pathways	https://www.kegg.jp/kegg-bin/show_pathway?ko01100+C05623
Isoquercitrin	C05623	Quercetin 3-O-glucoside;Isoquercitrin;2-(3,4-Dihidroxyphenyl)-3-(beta-D-glucofuranosyloxy)-5,7-dihydroxy-4H-1-benzopyran-4-one;Isotrifoliin	ko01110	Biosynthesis of secondary metabolites	https://www.kegg.jp/kegg-bin/show_pathway?ko01110+C05623
Quinic acid	C00296	Quinate;Quinic acid;Kinic acid;Chinic acid;L-Quinic acid;L-Quinate;(-)-Quinic acid	ko00400	Phenylalanine, tyrosine and tryptophan biosynthesis	https://www.kegg.jp/kegg-bin/show_pathway?ko00400+C00296
Quinic acid	C00296	Quinate;Quinic acid;Kinic acid;Chinic acid;L-Quinic acid;L-Quinate;(-)-Quinic acid	ko01100	Metabolic pathways	https://www.kegg.jp/kegg-bin/show_pathway?ko01100+C00296
Estriol	C05141	Estriol;1,3,5(10)-Estratriene-3,16-alpha,17beta-triol	ko00140	Steroid hormone biosynthesis	https://www.kegg.jp/kegg-bin/show_pathway?ko00140+C05141
Estriol	C05141	Estriol;1,3,5(10)-Estratriene-3,16-alpha,17beta-triol	ko01100	Metabolic pathways	https://www.kegg.jp/kegg-bin/show_pathway?ko01100+C05141
1-Stearoyl-sn-glycero-3-phosphocholine	C04230	1-Acyl-sn-glycero-3-phosphocholine;1-Acyl-sn-glycerol-3-phosphocholine;alpha-Acylglycerophosphocholine;2-Lysolecithin;2-Lysophosphatidylcholine;1-Acylglycerophosphocholine	ko00564	Glycerophospholipid metabolism	https://www.kegg.jp/kegg-bin/show_pathway?ko00564+C04230
Phytosphingosine	C12144	Phytosphingosine;4-D-Hydroxysphinganine	ko00600	Sphingolipid metabolism	https://www.kegg.jp/kegg-bin/show_pathway?ko00600+C12144
Phytosphingosine	C12144	Phytosphingosine;4-D-Hydroxysphinganine	ko01100	Metabolic pathways	https://www.kegg.jp/kegg-bin/show_pathway?ko01100+C12144
2-Amino-1-phenylethanol	C02735	Phenylethanolamine;2-Amino-1-phenylethanol
Pergolide	C07425	Pergolide
Phenylacetaldehyde	C00601	Phenylacetaldehyde;alpha-Tolualdehyde	ko00360	Phenylalanine metabolism	https://www.kegg.jp/kegg-bin/show_pathway?ko00360+C00601
Phenylacetaldehyde	C00601	Phenylacetaldehyde;alpha-Tolualdehyde	ko00643	Styrene degradation	https://www.kegg.jp/kegg-bin/show_pathway?ko00643+C00601
Phenylacetaldehyde	C00601	Phenylacetaldehyde;alpha-Tolualdehyde	ko01100	Metabolic pathways	https://www.kegg.jp/kegg-bin/show_pathway?ko01100+C00601
Phenylacetaldehyde	C00601	Phenylacetaldehyde;alpha-Tolualdehyde	ko01120	Microbial metabolism in diverse environments	https://www.kegg.jp/kegg-bin/show_pathway?ko01120+C00601
Palmitoylethanolamide	C15572	Guaiacol
p-Coumaraldehyde	C05608	4-Hydroxycinnamyl aldehyde;p-Coumaraldehyde	ko00940	Phenylpropanoid biosynthesis	https://www.kegg.jp/kegg-bin/show_pathway?ko00940+C05608
p-Coumaraldehyde	C05608	4-Hydroxycinnamyl aldehyde;p-Coumaraldehyde	ko01100	Metabolic pathways	https://www.kegg.jp/kegg-bin/show_pathway?ko01100+C05608
p-Coumaraldehyde	C05608	4-Hydroxycinnamyl aldehyde;p-Coumaraldehyde	ko01110	Biosynthesis of secondary metabolites	https://www.kegg.jp/kegg-bin/show_pathway?ko01110+C05608
Homovanillic acid	C05582	Homovanillate;Homovanillic acid;3-Methoxy-4-hydroxyphenylacetate	ko00350	Tyrosine metabolism	https://www.kegg.jp/kegg-bin/show_pathway?ko00350+C05582
Homovanillic acid	C05582	Homovanillate;Homovanillic acid;3-Methoxy-4-hydroxyphenylacetate	ko01100	Metabolic pathways	https://www.kegg.jp/kegg-bin/show_pathway?ko01100+C05582
Homovanillic acid	C05582	Homovanillate;Homovanillic acid;3-Methoxy-4-hydroxyphenylacetate	ko04728	Dopaminergic synapse	https://www.kegg.jp/kegg-bin/show_pathway?ko04728+C05582
1-(9Z-Octadecenoyl)-sn-glycero-3-phosphocholine	C04230	1-Acyl-sn-glycero-3-phosphocholine;1-Acyl-sn-glycerol-3-phosphocholine;alpha-Acylglycerophosphocholine;2-Lysolecithin;2-Lysophosphatidylcholine;1-Acylglycerophosphocholine	ko00564	Glycerophospholipid metabolism	https://www.kegg.jp/kegg-bin/show_pathway?ko00564+C04230
Choline	C00114	Choline;Bilineurine	ko00260	Glycine, serine and threonine metabolism	https://www.kegg.jp/kegg-bin/show_pathway?ko00260+C00114
Choline	C00114	Choline;Bilineurine	ko00564	Glycerophospholipid metabolism	https://www.kegg.jp/kegg-bin/show_pathway?ko00564+C00114
Choline	C00114	Choline;Bilineurine	ko01100	Metabolic pathways	https://www.kegg.jp/kegg-bin/show_pathway?ko01100+C00114
Choline	C00114	Choline;Bilineurine	ko02010	ABC transporters	https://www.kegg.jp/kegg-bin/show_pathway?ko02010+C00114
Choline	C00114	Choline;Bilineurine	ko04725	Cholinergic synapse	https://www.kegg.jp/kegg-bin/show_pathway?ko04725+C00114
Choline	C00114	Choline;Bilineurine	ko04976	Bile secretion	https://www.kegg.jp/kegg-bin/show_pathway?ko04976+C00114

## Sheet: IDmapping
Metabolite	KEGG.ID
Palmitic acid	C00249
3,4-Dihydroxybenzaldehyde	C16700
gamma-Linolenic acid	C06426
Linoleic acid	C01595
Chlorogenic acid	C00852
D-Malate	C00497
Sucrose	C00089
Rutin	C05625
Luteolin	C01514
Isoquercitrin	C05623
Quinic acid	C00296
Estriol	C05141
1-Stearoyl-sn-glycero-3-phosphocholine	C04230
Phytosphingosine	C12144
2-Amino-1-phenylethanol	C02735
Pergolide	C07425
Phenylacetaldehyde	C00601
Palmitoylethanolamide	C15572
p-Coumaraldehyde	C05608
Homovanillic acid	C05582
1-(9Z-Octadecenoyl)-sn-glycero-3-phosphocholine	C04230
Choline	C00114

## Sheet: Enrichment
Pathway_Hierarchy1	Pathway_Hierarchy2	Map_ID	Map_Name	richFactor
Metabolism	Biosynthesis of other secondary metabolites	ko00944	Flavone and flavonol biosynthesis	0.0588235
Metabolism	Lipid metabolism	ko01040	Biosynthesis of unsaturated fatty acids	0.0405405
Metabolism	Lipid metabolism	ko00591	Linoleic acid metabolism	0.0714286
Metabolism	Lipid metabolism	ko00564	Glycerophospholipid metabolism	0.0384615
Metabolism	Global and overview maps	ko01100	Metabolic pathways	0.00542692
Metabolism	Biosynthesis of other secondary metabolites	ko00940	Phenylpropanoid biosynthesis	0.0294118
Metabolism	Biosynthesis of other secondary metabolites	ko00941	Flavonoid biosynthesis	0.027027
Organismal Systems	Nervous system	ko04728	Dopaminergic synapse	0.0833333
Organismal Systems	Nervous system	ko04725	Cholinergic synapse	0.0833333
Metabolism	Xenobiotics biodegradation and metabolism	ko00643	Styrene degradation	0.0416667
Environmental Information Processing	Membrane transport	ko02010	ABC transporters	0.0145985
Metabolism	Biosynthesis of other secondary metabolites	ko00945	Stilbenoid, diarylheptanoid and gingerol biosynthesis	0.04
Metabolism	Lipid metabolism	ko00600	Sphingolipid metabolism	0.04
Metabolism	Lipid metabolism	ko00073	Cutin, suberine and wax biosynthesis	0.037037
Organismal Systems	Digestive system	ko04973	Carbohydrate digestion and absorption	0.037037
Organismal Systems	Sensory system	ko04742	Taste transduction	0.03125
Metabolism	Amino acid metabolism	ko00400	Phenylalanine, tyrosine and tryptophan biosynthesis	0.0294118
Metabolism	Carbohydrate metabolism	ko00500	Starch and sucrose metabolism	0.027027
Metabolism	Lipid metabolism	ko00062	Fatty acid elongation	0.025
Metabolism	Carbohydrate metabolism	ko00650	Butanoate metabolism	0.0238095
Metabolism	Carbohydrate metabolism	ko00052	Galactose metabolism	0.0217391
Metabolism	Lipid metabolism	ko00071	Fatty acid degradation	0.02
Metabolism	Amino acid metabolism	ko00260	Glycine, serine and threonine metabolism	0.02
Environmental Information Processing	Membrane transport	ko02060	Phosphotransferase system (PTS)	0.0175439
Metabolism	Lipid metabolism	ko00061	Fatty acid biosynthesis	0.0172414
Metabolism	Amino acid metabolism	ko00360	Phenylalanine metabolism	0.0166667
Metabolism	Amino acid metabolism	ko00350	Tyrosine metabolism	0.0128205
Organismal Systems	Digestive system	ko04976	Bile secretion	0.0103093
Metabolism	Lipid metabolism	ko00140	Steroid hormone biosynthesis	0.010101
Metabolism	Global and overview maps	ko01212	Fatty acid metabolism	0.00819672
Metabolism	Biosynthesis of other secondary metabolites	ko00950	Isoquinoline alkaloid biosynthesis	0.00819672
Metabolism	Global and overview maps	ko01110	Biosynthesis of secondary metabolites	0.00291404
Metabolism	Global and overview maps	ko01120	Microbial metabolism in diverse environments	0.00100301
